# Supplementary material for: Systematic genome-wide Mendelian randomization reveals the causal links between miRNAs and Parkinson’s disease
Source: Front Neurosci. 2024 May 3;18:1385675. doi: 10.3389/fnins.2024.1385675 (PMC11099245; doi:10.3389/fnins.2024.1385675)
Supplement: Supplementary file 1 [file Table_1.XLSX]

## Sheet: Table S1
Table S1 Instrumental variables used in MR analysis of microRNAs
SNP	other_allele	effect_allele	eaf	beta	se	pval	exposure	F-statistic
rs1563929	A	G	0.2569	0.1121	0.0251	9.31e-06	let-7a-2-3p	19.9464
rs35656381	G	A	0.2092	0.1189	0.02621	6.77e-06	let-7a-2-3p	20.5793
rs111242522	T	C	0.02945	-0.2976	0.06542	6.39e-06	let-7a-2-3p	20.694
rs56176926	C	T	0.1589	-0.1345	0.0293	5.24e-06	let-7a-2-3p	21.0722
rs2154093	A	G	0.02072	-0.415	0.08953	4.29e-06	let-7a-2-3p	21.4862
rs2301180	C	T	0.2826	0.1165	0.0248	3.18e-06	let-7a-2-3p	22.0673
rs6476702	A	T	0.01318	-0.5094	0.09453	9.8e-08	let-7a-2-3p	29.0388
rs11896143	G	A	0.03662	-0.2918	0.06537	9.42e-06	let-7a-3p	19.9257
rs150714411	G	C	0.02513	-0.3764	0.08431	9.38e-06	let-7a-3p	19.9315
rs79335270	A	G	0.01235	-0.4966	0.1111	9.11e-06	let-7a-3p	19.9795
rs28647220	A	G	0.1273	-0.173	0.03865	8.96e-06	let-7a-3p	20.0352
rs75071205	A	G	0.01804	-0.4062	0.09069	8.78e-06	let-7a-3p	20.0614
rs117990554	G	T	0.01669	-0.4356	0.09627	7.16e-06	let-7a-3p	20.4736
rs6760121	T	A	0.01429	-0.4568	0.1002	6.11e-06	let-7a-3p	20.7834
rs115171840	T	C	0.02537	-0.3573	0.078	5.53e-06	let-7a-3p	20.9834
rs114234317	A	G	0.018	-0.4266	0.09278	5.11e-06	let-7a-3p	21.1414
rs139715660	G	A	0.01385	-0.4896	0.1056	4.28e-06	let-7a-3p	21.4959
rs117016313	A	C	0.01224	-0.5148	0.1106	3.93e-06	let-7a-3p	21.6654
rs74364754	A	G	0.02653	-0.3412	0.0727	3.25e-06	let-7a-3p	22.0267
rs6849895	G	A	0.01459	-0.5057	0.1073	2.94e-06	let-7a-3p	22.2119
rs79517745	T	G	0.01305	-0.5179	0.1074	1.75e-06	let-7a-3p	23.2532
rs1001185	T	C	0.01938	-0.477	0.09798	1.39e-06	let-7a-3p	23.7007
rs12151596	A	G	0.03499	-0.3318	0.06764	1.16e-06	let-7a-3p	24.0628
rs1326651	T	A	0.03403	-0.3636	0.07374	1.03e-06	let-7a-3p	24.3132
rs12056799	A	T	0.1025	-0.1939	0.03917	9.31e-07	let-7a-3p	24.5046
rs113737349	A	G	0.01647	-0.5052	0.09098	4.04e-08	let-7a-3p	30.8344
rs16935229	G	T	0.04974	-0.04724	0.0106	9.65e-06	let-7a-5p	19.8613
rs191869695	T	C	0.0135	-0.08815	0.01962	8.21e-06	let-7a-5p	20.1858
rs2738800	C	T	0.01471	-0.1032	0.02264	6.14e-06	let-7a-5p	20.7781
rs6716026	T	C	0.4557	0.02106	0.004577	5.03e-06	let-7a-5p	21.1717
rs7118797	A	G	0.4148	-0.02137	0.004645	5.01e-06	let-7a-5p	21.1659
rs77556568	G	A	0.02146	0.07355	0.01513	1.44e-06	let-7a-5p	23.6313
rs1351406	A	T	0.03953	-0.05978	0.01199	7.85e-07	let-7a-5p	24.8584
rs10512230	T	G	0.3155	0.02664	0.004877	6.49e-08	let-7a-5p	29.8375
rs111544630	T	C	0.01129	0.125	0.0279	8.73e-06	let-7b-5p	20.073
rs55801218	A	G	0.153	0.03735	0.008298	7.98e-06	let-7b-5p	20.2598
rs2019159	A	C	0.3033	0.0298	0.006572	6.85e-06	let-7b-5p	20.5607
rs12896610	G	T	0.0377	-0.07406	0.01618	5.66e-06	let-7b-5p	20.9513
rs75777990	T	G	0.02551	-0.0813	0.01752	4.13e-06	let-7b-5p	21.5334
rs4885418	C	T	0.2443	-0.03303	0.006916	2.2e-06	let-7b-5p	22.809
rs4650654	G	A	0.1403	0.04299	0.008674	9.13e-07	let-7b-5p	24.5638
rs554833	T	C	0.3217	0.03411	0.006647	3.72e-07	let-7b-5p	26.3337
rs34007759	A	G	0.2236	0.0401	0.007575	1.63e-07	let-7b-5p	28.0236
rs113390824	G	A	0.02031	0.115	0.02063	3.55e-08	let-7b-5p	31.074
rs9288178	A	G	0.4466	0.1163	0.02611	9.94e-06	let-7c-3p	19.8402
rs74936120	T	C	0.01176	-0.6292	0.1385	6.52e-06	let-7c-3p	20.6385
rs78450448	T	C	0.01474	-0.5446	0.1175	4.24e-06	let-7c-3p	21.4822
rs61981061	A	G	0.01645	-0.466	0.1002	3.97e-06	let-7c-3p	21.629
rs66996565	T	C	0.02968	-0.37	0.07905	3.45e-06	let-7c-3p	21.9078
rs8073366	G	A	0.4172	-0.123	0.02609	2.95e-06	let-7c-3p	22.226
rs7642647	A	G	0.4879	0.1242	0.02632	2.9e-06	let-7c-3p	22.2675
rs7263795	A	G	0.01969	-0.4503	0.09301	1.6e-06	let-7c-3p	23.4393
rs2310308	A	G	0.3313	0.1399	0.02868	1.33e-06	let-7c-3p	23.7945
rs8066746	C	T	0.03389	-0.3739	0.07399	5.57e-07	let-7c-3p	25.5367
rs60275607	A	C	0.04569	0.06372	0.01422	8.71e-06	let-7c-5p	20.0795
rs2989836	T	C	0.4192	-0.02589	0.005768	8.37e-06	let-7c-5p	20.1471
rs142156695	A	G	0.01339	0.1039	0.02283	6.36e-06	let-7c-5p	20.7119
rs9855288	T	C	0.03979	0.0691	0.01513	5.91e-06	let-7c-5p	20.8583
rs2584433	T	C	0.0431	-0.06723	0.01467	5.45e-06	let-7c-5p	21.0023
rs72939972	G	T	0.02964	-0.07718	0.01664	4.22e-06	let-7c-5p	21.5131
rs7938930	A	G	0.1032	0.04496	0.009531	2.91e-06	let-7c-5p	22.2523
rs11774387	A	G	0.1329	-0.04144	0.008777	2.83e-06	let-7c-5p	22.2919
rs185811	T	C	0.01118	-0.1266	0.02661	2.4e-06	let-7c-5p	22.6349
rs71632327	A	G	0.02814	-0.09403	0.01717	6.15e-08	let-7c-5p	29.9911
rs80046732	T	A	0.0273	-0.106	0.02378	9.84e-06	let-7d-3p	19.8695
rs9364170	T	C	0.1319	-0.04909	0.01098	9.15e-06	let-7d-3p	19.9886
rs17035429	G	A	0.07161	0.06173	0.01374	8.3e-06	let-7d-3p	20.1846
rs9543826	G	A	0.01966	-0.125	0.02769	7.46e-06	let-7d-3p	20.3786
rs13409593	C	T	0.09623	0.05948	0.01295	5.18e-06	let-7d-3p	21.0961
rs13336248	A	G	0.1196	0.05352	0.01165	5.15e-06	let-7d-3p	21.1048
rs141602477	A	G	0.2075	0.04274	0.009278	4.87e-06	let-7d-3p	21.2207
rs111860392	A	G	0.01321	-0.1613	0.03493	4.61e-06	let-7d-3p	21.3241
rs67434676	A	T	0.07161	-0.06779	0.01451	3.57e-06	let-7d-3p	21.8271
rs79657697	A	G	0.01243	-0.1559	0.03259	2.13e-06	let-7d-3p	22.8836
rs1024164	A	C	0.09211	-0.06552	0.01314	7.78e-07	let-7d-3p	24.8632
rs75679505	A	G	0.0107	-0.1966	0.0383	3.75e-07	let-7d-3p	26.3493
rs60540213	A	G	0.01346	-0.1265	0.02819	8.35e-06	let-7d-5p	20.1368
rs7560889	A	G	0.3302	0.02674	0.005934	7.78e-06	let-7d-5p	20.3062
rs76744348	A	T	0.01864	-0.08787	0.01947	7.48e-06	let-7d-5p	20.368
rs6950505	C	T	0.1186	-0.03846	0.008513	7.36e-06	let-7d-5p	20.4105
rs78751063	T	C	0.01736	0.09584	0.02106	6.37e-06	let-7d-5p	20.7098
rs2194385	A	C	0.4887	0.0257	0.005532	4.08e-06	let-7d-5p	21.5825
rs77383141	T	C	0.013	-0.1135	0.02348	1.67e-06	let-7d-5p	23.3666
rs1510942	A	G	0.01786	0.1068	0.02191	1.35e-06	let-7d-5p	23.7606
rs10993095	C	T	0.3105	0.03251	0.005705	1.8e-08	let-7d-5p	32.473
rs113551255	A	T	0.01758	0.3531	0.07929	9.87e-06	let-7e-3p	19.8316
rs7098524	A	G	0.4407	0.09447	0.0212	9.72e-06	let-7e-3p	19.8571
rs670352	A	G	0.4182	-0.103	0.02301	8.94e-06	let-7e-3p	20.0374
rs4959364	A	G	0.4631	-0.09439	0.02109	8.9e-06	let-7e-3p	20.0308
rs4450104	C	T	0.05969	0.2248	0.04782	3.12e-06	let-7e-3p	22.099
rs113678538	T	C	0.01852	-0.42	0.08898	2.86e-06	let-7e-3p	22.2799
rs12224785	C	T	0.01465	-0.4452	0.09336	2.26e-06	let-7e-3p	22.7399
rs4394994	A	G	0.1064	-0.1679	0.03483	1.76e-06	let-7e-3p	23.2378
rs2535484	A	G	0.1673	-0.139	0.02805	9.06e-07	let-7e-3p	24.5564
rs6569815	A	T	0.408	0.05739	0.01285	9.41e-06	let-7e-5p	19.9465
rs6746884	G	A	0.4659	0.05343	0.01183	7.43e-06	let-7e-5p	20.3986
rs1133026	A	G	0.2063	0.06868	0.01493	5.06e-06	let-7e-5p	21.1612
rs12454567	G	A	0.09109	0.1	0.02135	3.38e-06	let-7e-5p	21.9384
rs2503998	C	G	0.4725	0.05713	0.01219	3.35e-06	let-7e-5p	21.9645
rs11230640	T	C	0.2171	0.07087	0.01509	3.21e-06	let-7e-5p	22.057
rs13029552	C	A	0.07697	-0.112	0.02347	2.23e-06	let-7e-5p	22.7725
rs144608047	C	T	0.02359	-0.1935	0.03941	1.15e-06	let-7e-5p	24.1073
rs12980971	C	G	0.3896	-0.08453	0.01247	2.66e-11	let-7e-5p	45.9504
rs139623000	T	C	0.01857	-0.3663	0.08215	9.57e-06	let-7f-1-3p	19.8819
rs58866123	G	A	0.2222	-0.1201	0.02681	8.69e-06	let-7f-1-3p	20.0675
rs768629	T	C	0.06082	-0.2384	0.05276	7.31e-06	let-7f-1-3p	20.4175
rs77095752	A	G	0.02243	-0.3962	0.08626	5.22e-06	let-7f-1-3p	21.0965
rs139561871	A	G	0.01172	-0.4914	0.1069	5.1e-06	let-7f-1-3p	21.1307
rs3910232	T	C	0.4237	0.108	0.02336	4.53e-06	let-7f-1-3p	21.3748
rs6890528	A	G	0.3527	0.1152	0.02449	3.06e-06	let-7f-1-3p	22.1272
rs17111999	C	T	0.1078	-0.1782	0.03723	2.08e-06	let-7f-1-3p	22.9102
rs1254150	G	T	0.4758	-0.1143	0.02323	1.07e-06	let-7f-1-3p	24.21
rs1157850	G	A	0.01391	-0.4685	0.1052	9.94e-06	let-7f-2-3p	19.833
rs71434806	T	C	0.03586	-0.3077	0.06817	7.51e-06	let-7f-2-3p	20.3736
rs9969169	G	T	0.198	-0.1415	0.03121	6.88e-06	let-7f-2-3p	20.5554
rs11879331	A	G	0.07364	-0.2185	0.04818	6.79e-06	let-7f-2-3p	20.5669
rs59060142	C	T	0.01129	-0.5889	0.1297	6.59e-06	let-7f-2-3p	20.6159
rs9933603	C	T	0.02642	-0.4218	0.09283	6.55e-06	let-7f-2-3p	20.646
rs11234296	T	G	0.2686	-0.1284	0.02795	5.18e-06	let-7f-2-3p	21.1041
rs11664011	T	C	0.01333	-0.5222	0.1134	4.95e-06	let-7f-2-3p	21.2055
rs4813776	A	G	0.2308	0.1381	0.02992	4.68e-06	let-7f-2-3p	21.3041
rs140542336	T	G	0.01057	-0.5618	0.1212	4.32e-06	let-7f-2-3p	21.4861
rs3930626	T	G	0.4655	-0.114	0.02454	4.12e-06	let-7f-2-3p	21.5805
rs9523462	A	G	0.01519	-0.4665	0.1004	4.05e-06	let-7f-2-3p	21.5892
rs1442391	A	C	0.03581	-0.3244	0.06946	3.62e-06	let-7f-2-3p	21.8118
rs150658552	A	G	0.0126	-0.5063	0.1076	3.07e-06	let-7f-2-3p	22.1407
rs6814421	G	A	0.4167	-0.1159	0.02438	2.45e-06	let-7f-2-3p	22.5995
rs2291762	G	A	0.02439	-0.4542	0.09403	1.68e-06	let-7f-2-3p	23.3325
rs12972895	T	C	0.01503	-0.4747	0.09641	1.07e-06	let-7f-2-3p	24.2434
rs11852015	G	A	0.03877	-0.3307	0.0637	2.77e-07	let-7f-2-3p	26.9519
rs11126120	A	G	0.2309	-0.1578	0.02964	1.38e-07	let-7f-2-3p	28.3438
rs6452792	G	A	0.4752	0.02551	0.005707	9.2e-06	let-7f-5p	19.9804
rs77488127	T	C	0.01729	0.09636	0.02145	8.24e-06	let-7f-5p	20.1808
rs2029277	C	T	0.1592	-0.03396	0.007532	7.7e-06	let-7f-5p	20.3289
rs616195	C	T	0.2405	-0.02997	0.006642	7.57e-06	let-7f-5p	20.3599
rs116274676	A	C	0.0227	-0.08149	0.01787	6.07e-06	let-7f-5p	20.795
rs4807510	G	T	0.1075	0.04231	0.0092	5.08e-06	let-7f-5p	21.15
rs4335010	C	T	0.4346	-0.02638	0.00571	4.59e-06	let-7f-5p	21.3441
rs117909394	A	G	0.03776	-0.06857	0.01468	3.59e-06	let-7f-5p	21.8181
rs6725857	C	T	0.1117	-0.04424	0.00936	2.77e-06	let-7f-5p	22.3398
rs1877101	C	T	0.01647	-0.1139	0.0239	2.31e-06	let-7f-5p	22.7118
rs62385400	C	T	0.05686	0.05768	0.01165	9.24e-07	let-7f-5p	24.5131
rs55994659	T	C	0.03121	-0.0984	0.01809	7.4e-08	let-7f-5p	29.5878
rs12942508	T	C	0.1218	0.08746	0.01891	4.45e-06	let-7g-3p	21.3912
rs11934535	G	A	0.4132	-0.06138	0.01298	2.77e-06	let-7g-3p	22.3617
rs73135921	A	G	0.01533	-0.3472	0.07232	1.95e-06	let-7g-3p	23.0485
rs7586922	T	A	0.07395	-0.1201	0.02453	1.23e-06	let-7g-3p	23.9713
rs6497738	G	C	0.3523	0.02181	0.004845	7.94e-06	let-7g-5p	20.2639
rs275705	A	G	0.0978	-0.03572	0.007934	7.89e-06	let-7g-5p	20.2693
rs148250955	A	G	0.04722	-0.04774	0.0106	7.8e-06	let-7g-5p	20.284
rs9309099	G	A	0.3849	0.02178	0.004789	6.4e-06	let-7g-5p	20.6836
rs116667236	T	C	0.01507	0.08863	0.01931	5.28e-06	let-7g-5p	21.0667
rs668748	A	G	0.4191	0.0226	0.004904	4.85e-06	let-7g-5p	21.2381
rs72944715	A	T	0.1785	0.02878	0.00615	3.45e-06	let-7g-5p	21.8994
rs11717383	T	G	0.4974	0.02264	0.004798	2.9e-06	let-7g-5p	22.2655
rs79634065	G	T	0.1795	-0.02932	0.006127	2.09e-06	let-7g-5p	22.8998
rs2440649	C	T	0.3226	0.02486	0.005094	1.32e-06	let-7g-5p	23.8169
rs142782125	A	G	0.01371	0.1124	0.02251	7.56e-07	let-7g-5p	24.9334
rs7098282	T	C	0.01702	0.09226	0.01842	6.98e-07	let-7g-5p	25.0869
rs34726468	C	T	0.01129	0.1276	0.02853	9.07e-06	let-7i-5p	20.0031
rs4698212	A	G	0.1909	-0.0331	0.007383	8.63e-06	let-7i-5p	20.0997
rs140283264	A	G	0.01811	0.09478	0.02113	8.5e-06	let-7i-5p	20.1203
rs76698858	C	G	0.2136	0.03167	0.007045	8.15e-06	let-7i-5p	20.2085
rs113420093	G	A	0.01615	0.1026	0.02271	7.44e-06	let-7i-5p	20.4108
rs118130412	A	C	0.01183	0.122	0.02695	7.1e-06	let-7i-5p	20.4928
rs12955713	C	A	0.3532	0.0291	0.006363	5.72e-06	let-7i-5p	20.9152
rs817482	C	T	0.1667	0.0354	0.00771	5.22e-06	let-7i-5p	21.0813
rs188339810	T	A	0.01067	0.1287	0.02754	3.59e-06	let-7i-5p	21.8388
rs117684663	A	G	0.01592	0.1096	0.02288	2.07e-06	let-7i-5p	22.9461
rs80156527	C	A	0.08862	0.04958	0.01011	1.19e-06	let-7i-5p	24.0498
rs6658808	A	G	0.1588	0.04086	0.007974	3.87e-07	let-7i-5p	26.2569
rs10747965	A	T	0.4854	0.0405	0.005877	1.27e-11	let-7i-5p	47.4896
rs72659725	T	C	0.04337	-0.3028	0.06803	9.94e-06	miR-1	19.8112
rs78568823	T	C	0.02048	-0.4315	0.09542	7.26e-06	miR-1	20.4495
rs8182426	G	C	0.06848	-0.2683	0.05885	6.09e-06	miR-1	20.7849
rs4610844	T	G	0.1472	0.1782	0.038	3.29e-06	miR-1	21.9912
rs4716011	T	C	0.1418	-0.1978	0.0394	6.59e-07	miR-1	25.2035
rs2705626	C	T	0.3115	-0.1527	0.02898	1.83e-07	miR-1	27.764
rs3934574	T	C	0.4391	-0.2735	0.02676	7.16e-23	miR-1	104.458
rs1890958	A	G	0.04771	-0.2876	0.06447	9.56e-06	miR-100-3p	19.9004
rs72734881	C	A	0.01515	-0.4789	0.1072	9.29e-06	miR-100-3p	19.9572
rs477482	G	A	0.3708	-0.1254	0.02728	5.1e-06	miR-100-3p	21.1303
rs116938619	T	C	0.01055	-0.5603	0.1204	3.94e-06	miR-100-3p	21.6565
rs17230678	A	G	0.0488	-0.2646	0.05664	3.6e-06	miR-100-3p	21.8239
rs72691170	C	G	0.0374	-0.3269	0.06763	1.67e-06	miR-100-3p	23.3642
rs10125233	C	T	0.1288	-0.1986	0.03909	4.85e-07	miR-100-3p	25.8123
rs7793283	A	G	0.4678	-0.1315	0.02582	4.55e-07	miR-100-3p	25.9382
rs2897534	C	T	0.01686	-0.6209	0.121	3.74e-07	miR-100-3p	26.3313
rs4148476	C	A	0.1768	-0.081	0.01809	8.82e-06	miR-100-5p	20.049
rs6829386	C	G	0.4668	0.06104	0.0135	7.25e-06	miR-100-5p	20.4438
rs6900501	G	A	0.1649	0.08697	0.01912	6.39e-06	miR-100-5p	20.6901
rs75202510	A	C	0.0116	0.2748	0.05999	5.5e-06	miR-100-5p	20.9834
rs10831361	T	G	0.2759	-0.07188	0.01561	4.92e-06	miR-100-5p	21.2036
rs2456	T	C	0.2894	0.06999	0.0151	4.26e-06	miR-100-5p	21.4841
rs111559194	G	A	0.01816	-0.234	0.04975	3.11e-06	miR-100-5p	22.1231
rs939356	A	C	0.2815	-0.07236	0.01536	2.98e-06	miR-100-5p	22.1929
rs10974032	T	C	0.145	-0.09404	0.01942	1.58e-06	miR-100-5p	23.4491
rs187553897	A	C	0.01675	-0.2585	0.05257	1.09e-06	miR-100-5p	24.1794
rs11218682	G	T	0.3762	0.08824	0.01418	8.61e-10	miR-100-5p	38.7239
rs3998108	A	G	0.3898	0.04561	0.01014	8.14e-06	miR-101-3p	20.2323
rs62410205	G	A	0.03628	-0.1188	0.02615	6.5e-06	miR-101-3p	20.639
rs147525306	T	C	0.01809	-0.1617	0.03557	6.49e-06	miR-101-3p	20.6658
rs56353546	A	G	0.4819	-0.0456	0.009918	5.1e-06	miR-101-3p	21.1389
rs147315253	C	T	0.01527	-0.1776	0.03857	4.95e-06	miR-101-3p	21.2025
rs58824531	T	G	0.07817	-0.09063	0.01893	2.08e-06	miR-101-3p	22.9215
rs295256	G	A	0.1196	0.08026	0.01456	5.03e-08	miR-101-3p	30.3861
rs142252057	A	G	0.03516	-0.2391	0.05276	6.89e-06	miR-101-5p	20.5376
rs72806284	T	C	0.1396	-0.1284	0.02829	6.68e-06	miR-101-5p	20.5999
rs34693434	C	T	0.02157	0.3032	0.06677	6.63e-06	miR-101-5p	20.6203
rs10499554	G	C	0.1706	-0.1181	0.02597	6.4e-06	miR-101-5p	20.6803
rs7766510	G	C	0.1669	-0.1231	0.02604	2.74e-06	miR-101-5p	22.3478
rs10050608	C	G	0.2182	-0.1282	0.02457	2.42e-07	miR-101-5p	27.2249
rs214598	C	G	0.3509	-0.04946	0.01104	8.67e-06	miR-103a-2-5p	20.071
rs139783770	T	C	0.01043	-0.2272	0.05027	7.33e-06	miR-103a-2-5p	20.4267
rs62274011	G	A	0.02437	-0.1523	0.03341	6.13e-06	miR-103a-2-5p	20.7801
rs16899103	A	C	0.09653	-0.08187	0.01785	5.37e-06	miR-103a-2-5p	21.0365
rs55813661	T	C	0.01097	-0.2431	0.05185	3.31e-06	miR-103a-2-5p	21.9823
rs13226512	A	G	0.06894	-0.09953	0.02116	3.08e-06	miR-103a-2-5p	22.1247
rs79758366	T	C	0.01451	-0.2263	0.04769	2.54e-06	miR-103a-2-5p	22.5172
rs11102207	A	G	0.01918	-0.1859	0.03859	1.81e-06	miR-103a-2-5p	23.2065
rs113669793	T	C	0.01654	-0.2087	0.04289	1.4e-06	miR-103a-2-5p	23.6773
rs2777962	A	G	0.4187	-0.05591	0.01118	7.34e-07	miR-103a-2-5p	25.0089
rs6669408	A	C	0.1229	0.03409	0.007618	8.96e-06	miR-103a-3p	20.025
rs1964150	T	A	0.2	0.02856	0.00636	8.31e-06	miR-103a-3p	20.1652
rs112222930	C	G	0.01798	0.08655	0.01924	8.08e-06	miR-103a-3p	20.236
rs10152101	A	C	0.05764	0.0548	0.01207	6.66e-06	miR-103a-3p	20.6133
rs73182615	A	G	0.04881	-0.05214	0.01144	6.16e-06	miR-103a-3p	20.7726
rs11073354	G	C	0.3032	0.0258	0.005658	6.05e-06	miR-103a-3p	20.7928
rs4906234	G	C	0.2907	0.02656	0.005713	4.01e-06	miR-103a-3p	21.6136
rs72831122	A	G	0.03101	0.06995	0.01499	3.69e-06	miR-103a-3p	21.7757
rs10766493	A	C	0.2452	0.02851	0.00606	3.08e-06	miR-103a-3p	22.1335
rs1478101	G	A	0.139	0.03463	0.007358	3.04e-06	miR-103a-3p	22.1506
rs6991009	C	A	0.3014	-0.02556	0.005422	2.93e-06	miR-103a-3p	22.223
rs4935538	G	A	0.07633	0.04887	0.0102	2.03e-06	miR-103a-3p	22.9554
rs57928671	C	T	0.3913	-0.02558	0.005133	7.92e-07	miR-103a-3p	24.8347
rs6037702	G	A	0.2379	-0.0314	0.006208	5.44e-07	miR-103a-3p	25.5833
rs11137735	A	G	0.2135	-0.0336	0.006337	1.55e-07	miR-103a-3p	28.1133
rs1595032	C	T	0.01114	-0.4868	0.1091	9.46e-06	miR-105-3p	19.9091
rs7699252	G	A	0.3215	-0.1059	0.02359	8.43e-06	miR-105-3p	20.1528
rs116694411	C	T	0.02513	-0.3126	0.06963	8.37e-06	miR-105-3p	20.1551
rs76705936	A	G	0.01779	-0.3753	0.08279	6.87e-06	miR-105-3p	20.5495
rs656199	A	G	0.1997	-0.1321	0.029	6.21e-06	miR-105-3p	20.7496
rs147824307	C	T	0.01229	-0.4827	0.1058	5.98e-06	miR-105-3p	20.8153
rs6462577	G	A	0.2182	-0.1185	0.0258	5.17e-06	miR-105-3p	21.0959
rs1012924	G	A	0.109	-0.1657	0.03553	3.75e-06	miR-105-3p	21.7498
rs42008	T	C	0.2979	0.1124	0.02404	3.55e-06	miR-105-3p	21.8607
rs140918174	C	T	0.03017	-0.3087	0.06589	3.37e-06	miR-105-3p	21.95
rs12882698	A	G	0.3893	-0.1067	0.02244	2.42e-06	miR-105-3p	22.6091
rs114722563	T	C	0.01394	-0.4583	0.09515	1.81e-06	miR-105-3p	23.1997
rs75785437	T	C	0.0811	-0.1981	0.04057	1.3e-06	miR-105-3p	23.8429
rs521311	G	A	0.221	0.1329	0.02675	8.54e-07	miR-105-3p	24.6833
rs113536978	T	C	0.01346	-0.4952	0.09837	6.13e-07	miR-105-3p	25.3417
rs2825389	C	T	0.4067	0.1023	0.02297	9.82e-06	miR-105-5p	19.8349
rs1541855	C	T	0.4154	0.1068	0.02348	6.44e-06	miR-105-5p	20.6893
rs75411889	G	T	0.01971	-0.4093	0.08976	6.06e-06	miR-105-5p	20.793
rs7807414	G	A	0.09408	-0.1876	0.04093	5.44e-06	miR-105-5p	21.0079
rs17123513	A	G	0.1065	-0.1733	0.03762	4.86e-06	miR-105-5p	21.2207
rs4126598	C	T	0.125	-0.1546	0.0335	4.72e-06	miR-105-5p	21.2975
rs9978924	C	T	0.02183	-0.3677	0.07755	2.58e-06	miR-105-5p	22.4814
rs73616930	G	T	0.02232	-0.5622	0.116	1.56e-06	miR-105-5p	23.4891
rs137975130	G	A	0.3371	-0.1199	0.02449	1.23e-06	miR-105-5p	23.9696
rs2683864	T	C	0.424	0.1216	0.02421	6.55e-07	miR-105-5p	25.2277
rs3789109	G	A	0.4885	-0.1116	0.0222	6.34e-07	miR-105-5p	25.271
rs11035425	G	C	0.3327	0.1132	0.02524	8.49e-06	miR-106a-3p	20.1147
rs78246868	A	G	0.0189	-0.4014	0.08831	6.48e-06	miR-106a-3p	20.6602
rs61980045	A	G	0.07946	-0.2073	0.04537	5.83e-06	miR-106a-3p	20.8767
rs4742023	G	A	0.09854	0.1945	0.04139	3.18e-06	miR-106a-3p	22.0825
rs62387148	T	C	0.04724	-0.2728	0.05763	2.69e-06	miR-106a-3p	22.4074
rs7756084	C	G	0.2503	0.13	0.02731	2.35e-06	miR-106a-3p	22.6591
rs4507798	C	T	0.1675	-0.1529	0.0318	1.88e-06	miR-106a-3p	23.1186
rs114919563	T	C	0.01984	-0.4321	0.08937	1.65e-06	miR-106a-3p	23.3768
rs149115825	A	G	0.01544	-0.438	0.09009	1.44e-06	miR-106a-3p	23.6371
rs116721324	T	G	0.02781	-0.3361	0.06883	1.31e-06	miR-106a-3p	23.8441
rs11907490	G	A	0.01221	-0.5564	0.1134	1.16e-06	miR-106a-3p	24.074
rs57732773	A	G	0.2552	-0.1364	0.02756	9.4e-07	miR-106a-3p	24.4946
rs72905993	T	C	0.0106	-0.5383	0.1074	6.92e-07	miR-106a-3p	25.1212
rs111613708	G	C	0.01509	-0.5071	0.1003	5.58e-07	miR-106a-3p	25.5614
rs72829516	C	T	0.01756	-0.4507	0.08792	3.85e-07	miR-106a-3p	26.2785
rs1498181	C	T	0.2526	-0.1477	0.02836	2.52e-07	miR-106a-3p	27.1237
rs75529651	A	G	0.0166	-0.1508	0.03376	9.3e-06	miR-106a-5p	19.9525
rs146476086	A	C	0.01982	0.09799	0.02173	7.59e-06	miR-106a-5p	20.335
rs10229581	T	C	0.2611	0.03194	0.007077	7.51e-06	miR-106a-5p	20.3691
rs57095125	T	C	0.01536	-0.1477	0.03271	7.47e-06	miR-106a-5p	20.3892
rs10088319	A	T	0.01699	-0.1308	0.02887	6.91e-06	miR-106a-5p	20.5268
rs73204941	T	G	0.1528	-0.04121	0.009033	5.99e-06	miR-106a-5p	20.8133
rs12362942	C	A	0.01529	-0.1237	0.02665	4.18e-06	miR-106a-5p	21.5449
rs10759009	A	G	0.3382	-0.03162	0.006705	2.91e-06	miR-106a-5p	22.2396
rs118157166	T	C	0.03444	0.07691	0.0163	2.89e-06	miR-106a-5p	22.2633
rs148349487	G	A	0.02366	0.09898	0.02072	2.17e-06	miR-106a-5p	22.82
rs12671347	G	A	0.3235	-0.03359	0.006885	1.34e-06	miR-106a-5p	23.8019
rs73103312	A	C	0.0251	0.1093	0.0212	3.33e-07	miR-106a-5p	26.5808
rs188993	A	G	0.1289	-0.07595	0.01705	9.81e-06	miR-106b-3p	19.843
rs13404177	C	T	0.2797	-0.05611	0.01255	9.14e-06	miR-106b-3p	19.9891
rs12571183	A	T	0.1429	-0.07241	0.01608	7.94e-06	miR-106b-3p	20.278
rs245907	A	G	0.4559	0.05203	0.01143	6.27e-06	miR-106b-3p	20.7212
rs58294384	T	C	0.01931	-0.1853	0.04068	6.16e-06	miR-106b-3p	20.7486
rs59036622	T	C	0.3411	0.05447	0.01189	5.5e-06	miR-106b-3p	20.987
rs71543784	G	C	0.02983	-0.1645	0.03562	4.64e-06	miR-106b-3p	21.3277
rs3790585	T	A	0.1427	0.07412	0.01599	4.3e-06	miR-106b-3p	21.4869
rs28675903	G	A	0.05913	0.1103	0.02328	2.61e-06	miR-106b-3p	22.4484
rs116155519	T	A	0.02409	-0.1855	0.03637	4.4e-07	miR-106b-3p	26.0136
rs7554489	A	G	0.3628	0.02608	0.005851	9.73e-06	miR-106b-5p	19.868
rs9900222	C	A	0.02276	0.08586	0.01904	7.64e-06	miR-106b-5p	20.3352
rs77351086	A	G	0.06541	0.05004	0.01089	5.14e-06	miR-106b-5p	21.1144
rs1909447	A	G	0.2789	-0.029	0.006211	3.65e-06	miR-106b-5p	21.8008
rs7815372	A	G	0.2844	0.02902	0.006168	3.06e-06	miR-106b-5p	22.1364
rs7525547	C	T	0.2709	0.03051	0.006436	2.62e-06	miR-106b-5p	22.4725
rs71385380	T	C	0.01931	-0.104	0.02188	2.42e-06	miR-106b-5p	22.5929
rs3754552	T	C	0.2134	0.03221	0.006691	1.83e-06	miR-106b-5p	23.1739
rs76028837	T	C	0.01517	-0.1025	0.02124	1.74e-06	miR-106b-5p	23.2883
rs78799179	C	A	0.04425	0.06642	0.01375	1.68e-06	miR-106b-5p	23.3342
rs12153323	T	C	0.07124	-0.053	0.01079	1.13e-06	miR-106b-5p	24.1273
rs78825393	C	A	0.01242	0.1037	0.02321	9.24e-06	miR-107	19.9621
rs6845668	C	G	0.2672	-0.02645	0.005912	9.01e-06	miR-107	20.0162
rs4815621	A	G	0.306	0.02561	0.005695	8.11e-06	miR-107	20.2224
rs10495980	G	T	0.09496	0.04038	0.008977	8.06e-06	miR-107	20.2335
rs61870207	T	C	0.2943	0.02519	0.005596	7.88e-06	miR-107	20.2629
rs12808612	G	A	0.1654	-0.03158	0.006971	6.92e-06	miR-107	20.5227
rs6434411	G	C	0.3294	-0.02507	0.0055	6.12e-06	miR-107	20.777
rs9510495	T	G	0.07773	0.04341	0.009491	5.7e-06	miR-107	20.9197
rs9823425	C	T	0.4529	-0.02462	0.005358	5.13e-06	miR-107	21.114
rs6134649	C	T	0.1243	-0.03701	0.008008	4.56e-06	miR-107	21.3594
rs11896686	G	T	0.1135	0.03911	0.008248	2.59e-06	miR-107	22.4842
rs12517607	T	C	0.1	0.04196	0.008575	1.23e-06	miR-107	23.9443
rs12533946	A	G	0.1792	-0.03351	0.006782	9.77e-07	miR-107	24.4137
rs10974535	G	A	0.1953	-0.1208	0.02704	9.24e-06	miR-10a-3p	19.9582
rs6777810	T	C	0.4809	0.09656	0.02154	8.62e-06	miR-10a-3p	20.0957
rs139123482	A	G	0.03384	-0.2513	0.05596	8.34e-06	miR-10a-3p	20.1665
rs112983164	T	C	0.03524	-0.2595	0.05762	7.86e-06	miR-10a-3p	20.2828
rs71614660	G	A	0.1748	0.1267	0.02811	7.78e-06	miR-10a-3p	20.3157
rs8073676	A	C	0.1844	-0.1253	0.02778	7.65e-06	miR-10a-3p	20.3441
rs117730964	C	T	0.01961	-0.3629	0.0763	2.42e-06	miR-10a-3p	22.6217
rs113328197	C	T	0.01107	-0.4844	0.1006	1.83e-06	miR-10a-3p	23.1853
rs6854058	C	T	0.1521	-0.1408	0.02926	1.82e-06	miR-10a-3p	23.1556
rs11590437	G	A	0.03022	-0.3154	0.0642	1.13e-06	miR-10a-3p	24.1353
rs12798804	A	G	0.06564	0.2163	0.0429	5.88e-07	miR-10a-3p	25.4213
rs139163770	C	G	0.01297	-0.5245	0.09804	1.2e-07	miR-10a-3p	28.621
rs4257836	G	A	0.4602	-0.05822	0.01305	9.46e-06	miR-10a-5p	19.9032
rs3788472	G	T	0.1477	-0.08519	0.01885	7.33e-06	miR-10a-5p	20.4246
rs415569	T	A	0.05612	-0.1259	0.02782	7.09e-06	miR-10a-5p	20.4803
rs7642303	G	T	0.3798	0.06153	0.01359	7.01e-06	miR-10a-5p	20.4991
rs10836380	T	C	0.2449	0.06847	0.01497	5.64e-06	miR-10a-5p	20.9198
rs10097876	A	G	0.1802	-0.07985	0.01724	4.34e-06	miR-10a-5p	21.4524
rs11905126	T	C	0.08889	-0.1295	0.02402	9.68e-08	miR-10a-5p	29.0666
rs3008008	C	T	0.464	0.1122	0.02515	9.51e-06	miR-10b-3p	19.9026
rs9325790	A	G	0.1904	-0.1459	0.03258	8.79e-06	miR-10b-3p	20.0543
rs7913188	C	T	0.425	0.1147	0.02547	7.84e-06	miR-10b-3p	20.28
rs6747355	G	A	0.01267	-0.6531	0.145	7.81e-06	miR-10b-3p	20.2873
rs12232292	A	G	0.1529	-0.1606	0.0351	5.67e-06	miR-10b-3p	20.9352
rs78631750	C	A	0.01797	-0.4217	0.09219	5.67e-06	miR-10b-3p	20.9238
rs56148651	A	C	0.01742	-0.4403	0.09573	5.03e-06	miR-10b-3p	21.1544
rs13427362	G	A	0.06869	-0.2273	0.04926	4.75e-06	miR-10b-3p	21.2917
rs1173708	G	T	0.4384	-0.12	0.02546	2.97e-06	miR-10b-3p	22.215
rs73961646	C	T	0.01237	-0.6089	0.1279	2.36e-06	miR-10b-3p	22.6647
rs76549463	A	G	0.01184	-0.5833	0.1184	1.06e-06	miR-10b-3p	24.2706
rs78990883	G	C	0.016	-0.4929	0.09781	6.01e-07	miR-10b-3p	25.3952
rs35176035	A	G	0.01573	-0.5653	0.1025	4.93e-08	miR-10b-3p	30.4166
rs10759503	A	G	0.08079	-0.1301	0.02916	9.59e-06	miR-10b-5p	19.9058
rs74051131	G	A	0.03405	-0.2265	0.05049	8.57e-06	miR-10b-5p	20.1245
rs2137414	C	T	0.166	-0.09633	0.02142	8.13e-06	miR-10b-5p	20.2248
rs7947135	A	G	0.1576	-0.09912	0.02196	7.51e-06	miR-10b-5p	20.3731
rs78144809	C	A	0.01398	0.3469	0.07592	5.85e-06	miR-10b-5p	20.8784
rs10984407	A	C	0.2365	0.08299	0.01804	5e-06	miR-10b-5p	21.1631
rs74862662	G	A	0.1217	-0.1094	0.02351	3.91e-06	miR-10b-5p	21.6536
rs6502015	G	A	0.2773	-0.08457	0.01753	1.74e-06	miR-10b-5p	23.2739
rs58263848	C	T	0.1399	0.1163	0.02324	7.11e-07	miR-10b-5p	25.043
rs78173413	G	C	0.02363	-0.2731	0.05318	3.66e-07	miR-10b-5p	26.3722
rs72713292	T	C	0.01476	-0.3314	0.06404	2.99e-07	miR-10b-5p	26.7795
rs10950443	G	C	0.2645	-0.09467	0.01755	9.51e-08	miR-10b-5p	29.0985
rs554833	T	C	0.3217	0.1139	0.01685	2.9e-11	miR-10b-5p	45.6928
rs2354328	T	A	0.01292	-0.517	0.1157	9.19e-06	miR-1178-3p	19.9671
rs561095	A	C	0.06618	-0.2304	0.05152	9.08e-06	miR-1178-3p	19.9992
rs75018991	A	G	0.009728	-0.5847	0.1305	8.78e-06	miR-1178-3p	20.0745
rs13083170	T	C	0.01028	-0.6093	0.135	7.49e-06	miR-1178-3p	20.3702
rs113716570	C	G	0.06848	-0.2381	0.05265	7.21e-06	miR-1178-3p	20.4514
rs113665469	G	A	0.02037	-0.4289	0.09311	4.9e-06	miR-1178-3p	21.2187
rs55986742	C	T	0.03515	-0.3438	0.07429	4.43e-06	miR-1178-3p	21.4166
rs7570516	T	C	0.1724	-0.1802	0.0369	1.29e-06	miR-1178-3p	23.8483
rs113548099	T	C	0.01358	-0.572	0.113	5.38e-07	miR-1178-3p	25.6233
rs111532296	C	T	0.0138	-0.568	0.1101	3.25e-07	miR-1178-3p	26.6147
rs144950703	T	C	0.03382	-0.3953	0.07408	1.31e-07	miR-1178-3p	28.4742
rs16968924	C	T	0.04683	-0.3493	0.0637	5.88e-08	miR-1178-3p	30.069
rs28416967	T	C	0.02326	-0.4934	0.0884	3.43e-08	miR-1178-3p	31.1526
rs77466522	T	G	0.01088	-0.4582	0.1024	8.93e-06	miR-1178-5p	20.0221
rs9902479	T	G	0.0454	-0.2551	0.05689	8.56e-06	miR-1178-5p	20.1071
rs17167761	A	C	0.08929	-0.1706	0.03791	7.95e-06	miR-1178-5p	20.2512
rs184454920	C	T	0.01997	-0.3423	0.07551	6.92e-06	miR-1178-5p	20.5497
rs2322411	A	C	0.2448	0.11	0.02423	6.6e-06	miR-1178-5p	20.61
rs150793987	C	A	0.01567	-0.3795	0.08312	5.91e-06	miR-1178-5p	20.8455
rs114007252	G	C	0.0163	-0.3634	0.07917	5.26e-06	miR-1178-5p	21.0692
rs1477224	T	C	0.3973	-0.1083	0.02329	3.95e-06	miR-1178-5p	21.6231
rs111752252	A	T	0.01192	-0.4744	0.09846	1.79e-06	miR-1178-5p	23.2151
rs1356833	T	G	0.3436	0.1128	0.02259	7.41e-07	miR-1178-5p	24.9336
rs62193892	G	T	0.03215	-0.3185	0.06258	4.67e-07	miR-1178-5p	25.9029
rs17553380	G	A	0.02642	-0.3429	0.07622	8.06e-06	miR-1179	20.2394
rs2834548	T	C	0.07208	-0.2104	0.04658	7.37e-06	miR-1179	20.4029
rs8081407	G	A	0.3622	0.1211	0.02632	5.04e-06	miR-1179	21.1698
rs17073067	C	G	0.01369	-0.5244	0.1135	4.56e-06	miR-1179	21.3468
rs62174950	A	G	0.08075	-0.2009	0.04333	4.24e-06	miR-1179	21.4972
rs34037364	G	A	0.06433	-0.2166	0.04651	3.85e-06	miR-1179	21.6882
rs74482341	T	C	0.01299	-0.5436	0.1163	3.55e-06	miR-1179	21.8474
rs7208427	A	G	0.3634	-0.115	0.02427	2.63e-06	miR-1179	22.4521
rs36118097	G	T	0.489	0.114	0.0238	2.03e-06	miR-1179	22.9433
rs4664580	A	G	0.0859	-0.2085	0.04343	1.95e-06	miR-1179	23.048
rs7582926	C	T	0.3009	-0.1265	0.02632	1.88e-06	miR-1179	23.0999
rs12641439	T	A	0.02953	-0.3527	0.07301	1.68e-06	miR-1179	23.3371
rs143612720	G	T	0.1474	0.1782	0.03557	6.98e-07	miR-1179	25.0985
rs76608855	G	A	0.01776	-0.3339	0.07501	9.98e-06	miR-1180-3p	19.815
rs6848148	T	C	0.01371	0.4013	0.08979	9.19e-06	miR-1180-3p	19.9748
rs113788663	A	T	0.04642	-0.2178	0.0485	8.38e-06	miR-1180-3p	20.1666
rs13107703	T	C	0.2867	0.09332	0.02057	6.74e-06	miR-1180-3p	20.5817
rs12078106	C	T	0.01859	0.3953	0.08615	5.33e-06	miR-1180-3p	21.0544
rs137927198	A	T	0.03747	0.2232	0.04862	5.25e-06	miR-1180-3p	21.0746
rs138968420	T	C	0.0144	0.3487	0.07581	5.06e-06	miR-1180-3p	21.1568
rs12667038	C	T	0.2881	-0.1025	0.02227	4.98e-06	miR-1180-3p	21.184
rs6572738	A	G	0.021	-0.335	0.07182	3.74e-06	miR-1180-3p	21.757
rs117408709	A	G	0.01987	-0.3165	0.06776	3.64e-06	miR-1180-3p	21.8173
rs9815099	T	G	0.02542	0.3124	0.06676	3.47e-06	miR-1180-3p	21.8972
rs150568304	A	G	0.01325	-0.3797	0.07885	1.82e-06	miR-1180-3p	23.1888
rs117411365	T	C	0.01638	-0.422	0.07708	6.2e-08	miR-1180-3p	29.9738
rs7304899	A	G	0.3616	0.1163	0.02611	9.93e-06	miR-1180-5p	19.8402
rs6745103	C	T	0.1845	0.1456	0.03269	9.85e-06	miR-1180-5p	19.8378
rs73589480	A	G	0.01213	-0.6093	0.1354	7.93e-06	miR-1180-5p	20.25
rs4337338	G	A	0.04244	-0.2891	0.06409	7.61e-06	miR-1180-5p	20.3477
rs9836795	C	T	0.2345	0.1312	0.02883	6.33e-06	miR-1180-5p	20.7099
rs73218088	G	A	0.01722	-0.47	0.1027	5.63e-06	miR-1180-5p	20.9438
rs114442391	C	T	0.01908	-0.4241	0.09136	4.15e-06	miR-1180-5p	21.5489
rs117001711	G	A	0.01309	-0.5069	0.1087	3.75e-06	miR-1180-5p	21.7463
rs2512667	G	A	0.361	0.1212	0.02577	3.09e-06	miR-1180-5p	22.1196
rs11728256	C	T	0.4338	-0.1211	0.02457	1.05e-06	miR-1180-5p	24.2928
rs116706099	G	C	0.01155	-0.5826	0.117	8.1e-07	miR-1180-5p	24.7953
rs148625934	A	C	0.01594	-0.5437	0.09886	5.42e-08	miR-1180-5p	30.2467
rs2252194	T	G	0.1628	-0.1356	0.02979	6.25e-06	miR-1182	20.7195
rs150397805	T	G	0.0336	-0.2824	0.06201	6.21e-06	miR-1182	20.7399
rs8079325	T	A	0.09091	-0.1779	0.03875	5.26e-06	miR-1182	21.077
rs1933099	T	C	0.2734	0.1172	0.02438	1.88e-06	miR-1182	23.1094
rs74438149	A	G	0.07932	-0.2065	0.04227	1.29e-06	miR-1182	23.8658
rs71380209	C	T	0.01365	-0.4568	0.09315	1.18e-06	miR-1182	24.0484
rs162383	C	A	0.01697	-0.3815	0.08346	5.77e-06	miR-1183	20.8945
rs4334540	G	C	0.4661	0.1004	0.02194	5.59e-06	miR-1183	20.9408
rs77286586	T	G	0.04914	-0.2529	0.05344	2.7e-06	miR-1183	22.3957
rs16862446	G	A	0.05166	-0.2434	0.05046	1.75e-06	miR-1183	23.2673
rs62133963	C	G	0.02803	-0.302	0.06206	1.42e-06	miR-1183	23.6805
rs78331822	T	C	0.01465	-0.4437	0.0899	1.01e-06	miR-1183	24.359
rs12440340	T	C	0.05974	-0.2689	0.04786	2.81e-08	miR-1183	31.5672
rs75730813	T	C	0.01295	-0.5505	0.1234	9.48e-06	miR-1184	19.9014
rs73186720	A	G	0.06026	-0.2265	0.05013	7.37e-06	miR-1184	20.4146
rs78306725	C	T	0.04787	-0.2654	0.05868	7.19e-06	miR-1184	20.456
rs144591568	A	G	0.0144	-0.4931	0.1089	7.02e-06	miR-1184	20.5029
rs113047661	T	C	0.04497	-0.2676	0.05875	6.23e-06	miR-1184	20.7471
rs7073572	A	G	0.1455	-0.1641	0.03553	4.62e-06	miR-1184	21.3318
rs117865973	T	C	0.01234	-0.5192	0.112	4.23e-06	miR-1184	21.4898
rs12967908	G	A	0.4218	-0.1123	0.02416	3.95e-06	miR-1184	21.6056
rs2255092	A	G	0.4107	0.1203	0.02553	2.97e-06	miR-1184	22.2039
rs183310029	A	G	0.01312	-0.5038	0.1053	2.11e-06	miR-1184	22.8907
rs9868442	A	G	0.08869	-0.2035	0.0425	2.05e-06	miR-1184	22.9272
rs10733057	G	C	0.3642	0.1271	0.02647	1.94e-06	miR-1184	23.056
rs78838511	T	G	0.02561	-0.3699	0.07663	1.7e-06	miR-1184	23.3008
rs16863380	C	T	0.01861	-0.4649	0.0945	1.08e-06	miR-1184	24.2022
rs117222710	A	G	0.01708	-0.4687	0.09432	8.52e-07	miR-1184	24.6935
rs963001	A	G	0.4961	-0.1225	0.02444	6.93e-07	miR-1184	25.1229
rs60141514	T	C	0.0338	-0.2668	0.05952	8.62e-06	miR-1185-1-3p	20.093
rs4672269	A	T	0.4236	-0.08843	0.01967	8.14e-06	miR-1185-1-3p	20.2111
rs189122484	C	G	0.01407	-0.3778	0.08348	7.08e-06	miR-1185-1-3p	20.4814
rs80044473	T	C	0.03417	-0.2355	0.0519	6.75e-06	miR-1185-1-3p	20.5896
rs116869244	C	T	0.01061	-0.4686	0.1028	6.06e-06	miR-1185-1-3p	20.7787
rs7594894	T	C	0.2173	0.1113	0.02385	3.63e-06	miR-1185-1-3p	21.7778
rs78057521	G	T	0.06389	-0.1875	0.04007	3.47e-06	miR-1185-1-3p	21.896
rs137989476	C	T	0.01845	-0.3551	0.07584	3.43e-06	miR-1185-1-3p	21.9232
rs73249647	A	G	0.01319	-0.3858	0.08188	2.98e-06	miR-1185-1-3p	22.2008
rs56030859	A	G	0.04206	-0.2408	0.05026	2.05e-06	miR-1185-1-3p	22.9545
rs112291021	C	A	0.01533	-0.4266	0.08879	1.9e-06	miR-1185-1-3p	23.0841
rs7514792	G	A	0.07586	-0.1874	0.03883	1.73e-06	miR-1185-1-3p	23.2919
rs140156298	C	T	0.009211	-0.5532	0.1066	2.76e-07	miR-1185-1-3p	26.9308
rs60995517	T	C	0.0308	-0.3168	0.05775	5.81e-08	miR-1185-1-3p	30.0931
rs1574287	G	A	0.2178	-0.1169	0.02601	8.24e-06	miR-1185-2-3p	20.1999
rs1122791	T	C	0.01262	-0.4597	0.1016	7.18e-06	miR-1185-2-3p	20.4721
rs17057860	T	C	0.0557	-0.2165	0.0465	3.86e-06	miR-1185-2-3p	21.6775
rs1742651	T	C	0.1156	-0.1668	0.0337	9.35e-07	miR-1185-2-3p	24.4981
rs187514637	C	G	0.01215	-0.4926	0.09277	1.48e-07	miR-1185-2-3p	28.1951
rs791051	T	C	0.06868	-0.2321	0.04261	7.16e-08	miR-1185-2-3p	29.6707
rs75690668	G	A	0.01482	0.3873	0.08685	9.61e-06	miR-1185-5p	19.8864
rs552760	C	G	0.1387	0.146	0.03268	9.3e-06	miR-1185-5p	19.9591
rs11221788	T	C	0.1887	0.1282	0.02868	9.21e-06	miR-1185-5p	19.981
rs116942393	G	A	0.02679	0.282	0.06282	8.37e-06	miR-1185-5p	20.1513
rs6955064	C	T	0.181	-0.1218	0.0266	5.53e-06	miR-1185-5p	20.9668
rs12339899	T	C	0.118	0.1627	0.03536	5.02e-06	miR-1185-5p	21.1714
rs74778464	T	G	0.01675	-0.584	0.1247	3.43e-06	miR-1185-5p	21.9327
rs111463574	T	C	0.06714	-0.2066	0.04368	2.71e-06	miR-1185-5p	22.3715
rs28557258	A	G	0.105	-0.1711	0.0361	2.59e-06	miR-1185-5p	22.4639
rs139322040	T	C	0.02516	-0.3131	0.06589	2.45e-06	miR-1185-5p	22.5802
rs117402990	C	G	0.01407	-0.4499	0.0932	1.71e-06	miR-1185-5p	23.3024
rs8082947	T	C	0.4822	-0.1087	0.02227	1.32e-06	miR-1185-5p	23.8242
rs61751936	G	C	0.01268	-0.5134	0.09803	2.18e-07	miR-1185-5p	27.428
rs17758552	C	T	0.3382	0.1244	0.02333	1.32e-07	miR-1185-5p	28.4323
rs9304253	G	A	0.1743	-0.1629	0.03633	8.58e-06	miR-1193	20.1053
rs72771736	C	G	0.08077	-0.2154	0.0472	5.96e-06	miR-1193	20.8261
rs3747742	C	T	0.2907	0.1348	0.02943	5.51e-06	miR-1193	20.9797
rs77599878	C	T	0.01127	-0.5749	0.1254	5.43e-06	miR-1193	21.0179
rs115821735	A	C	0.01351	-0.5342	0.1163	5.14e-06	miR-1193	21.0983
rs447071	A	G	0.02362	-0.4009	0.08596	3.74e-06	miR-1193	21.751
rs12855007	G	A	0.01062	-0.6283	0.1335	3.09e-06	miR-1193	22.1499
rs79304141	A	G	0.02452	-0.4211	0.08946	3.04e-06	miR-1193	22.1571
rs13396019	A	G	0.03264	0.3775	0.07968	2.63e-06	miR-1193	22.4458
rs76917465	G	C	0.01312	-0.5863	0.1192	1.09e-06	miR-1193	24.1929
rs12270855	C	G	0.1441	-0.1894	0.03826	9.27e-07	miR-1193	24.5059
rs73454335	A	G	0.01979	-0.633	0.123	3.52e-07	miR-1193	26.4848
rs9572275	A	G	0.2255	0.1645	0.0313	1.98e-07	miR-1193	27.6212
rs72782645	A	G	0.03	-0.3093	0.06936	9.64e-06	miR-1197	19.8857
rs78991065	T	G	0.01114	-0.5444	0.1207	7.6e-06	miR-1197	20.3433
rs7691173	C	T	0.04627	-0.2698	0.05964	7.16e-06	miR-1197	20.4649
rs3937443	T	C	0.3325	-0.117	0.0258	6.76e-06	miR-1197	20.5652
rs9607104	A	G	0.01623	-0.428	0.09434	6.72e-06	miR-1197	20.5824
rs2699961	G	T	0.06088	-0.2543	0.05591	6.4e-06	miR-1197	20.6878
rs13384045	C	G	0.06684	0.2191	0.04802	6e-06	miR-1197	20.8181
rs114420491	A	G	0.03209	-0.3446	0.07518	5.43e-06	miR-1197	21.01
rs4798561	A	G	0.221	-0.1352	0.02939	5.04e-06	miR-1197	21.1619
rs4332072	C	G	0.2624	-0.1278	0.02717	3.08e-06	miR-1197	22.125
rs116952279	A	T	0.02294	-0.3559	0.07562	3.05e-06	miR-1197	22.1505
rs55712126	G	T	0.02632	-0.3499	0.0716	1.27e-06	miR-1197	23.8815
rs721920	G	C	0.1651	-0.1618	0.03298	1.17e-06	miR-1197	24.0689
rs144025738	G	T	0.0148	-0.4113	0.09239	9.9e-06	miR-1199-3p	19.8183
rs75936087	A	G	0.01267	-0.4364	0.09741	8.78e-06	miR-1199-3p	20.0707
rs185977	C	A	0.1418	-0.1383	0.03086	8.66e-06	miR-1199-3p	20.0841
rs141546866	C	T	0.02089	-0.3409	0.07601	8.57e-06	miR-1199-3p	20.1147
rs4908257	A	G	0.08005	0.1735	0.03838	7.32e-06	miR-1199-3p	20.4357
rs4418335	A	C	0.2892	0.1091	0.02406	6.86e-06	miR-1199-3p	20.5617
rs73170245	C	A	0.04414	0.2394	0.05273	6.67e-06	miR-1199-3p	20.6126
rs1833971	G	C	0.02829	0.3243	0.07124	6.31e-06	miR-1199-3p	20.7227
rs72779821	G	T	0.1859	0.1289	0.0282	5.77e-06	miR-1199-3p	20.8933
rs149141489	A	G	0.01343	-0.4222	0.09214	5.44e-06	miR-1199-3p	20.9962
rs113208785	T	G	0.02107	-0.3448	0.07434	4.2e-06	miR-1199-3p	21.5124
rs10996179	A	G	0.05474	0.2484	0.05343	4.01e-06	miR-1199-3p	21.6139
rs7780675	A	G	0.3256	-0.1094	0.0226	1.61e-06	miR-1199-3p	23.4325
rs141671055	C	G	0.01229	-0.4962	0.09942	7.62e-07	miR-1199-3p	24.9096
rs2696003	G	C	0.2856	-0.1257	0.0232	8.33e-08	miR-1199-3p	29.3558
rs1991268	T	C	0.1908	-0.1368	0.03069	9.7e-06	miR-1200	19.8691
rs1891764	A	G	0.1273	0.1709	0.03815	8.78e-06	miR-1200	20.0676
rs73901418	A	G	0.06577	-0.2206	0.04926	8.75e-06	miR-1200	20.055
rs2635428	C	T	0.4879	-0.1123	0.02501	8.38e-06	miR-1200	20.1619
rs60054663	C	A	0.1188	-0.1788	0.03945	6.93e-06	miR-1200	20.5419
rs17501550	T	C	0.3269	-0.1225	0.02703	6.81e-06	miR-1200	20.539
rs11637861	C	T	0.02822	0.3106	0.06774	5.43e-06	miR-1200	21.0239
rs60363317	A	G	0.101	0.1912	0.0409	3.54e-06	miR-1200	21.8539
rs55850105	C	G	0.02642	-0.3716	0.07862	2.8e-06	miR-1200	22.3401
rs191447699	G	T	0.01847	-0.4653	0.096	1.56e-06	miR-1200	23.4922
rs71560673	A	G	0.1913	0.1551	0.03155	1.12e-06	miR-1200	24.1671
rs5759284	G	A	0.2807	-0.05613	0.01256	9.13e-06	miR-1202	19.9715
rs2055555	C	T	0.0172	-0.5151	0.1157	9.86e-06	miR-1204	19.8206
rs9850051	A	G	0.4378	-0.1039	0.0233	9.54e-06	miR-1204	19.8847
rs56333151	G	A	0.1376	-0.1524	0.03415	9.51e-06	miR-1204	19.9154
rs282967	A	G	0.3659	0.109	0.02426	8.17e-06	miR-1204	20.187
rs326208	T	A	0.01095	-0.4882	0.108	7.33e-06	miR-1204	20.4337
rs116857586	G	C	0.01691	-0.3889	0.086	7.24e-06	miR-1204	20.4493
rs8092728	C	T	0.3429	-0.1135	0.02506	6.98e-06	miR-1204	20.513
rs1894849	T	C	0.01312	-0.5115	0.1112	5.01e-06	miR-1204	21.1583
rs2033989	T	A	0.4378	0.1127	0.02432	4.34e-06	miR-1204	21.4744
rs62431188	T	C	0.01617	-0.4538	0.09789	4.24e-06	miR-1204	21.4908
rs61751016	C	T	0.02621	-0.3324	0.07141	3.87e-06	miR-1204	21.6673
rs2468192	C	T	0.02844	-0.3786	0.08043	3.05e-06	miR-1204	22.1577
rs191960444	G	T	0.01673	-0.4125	0.08747	2.92e-06	miR-1204	22.2397
rs11074040	A	G	0.1782	-0.151	0.03136	1.82e-06	miR-1204	23.1847
rs11131958	G	A	0.4117	0.1139	0.02342	1.43e-06	miR-1204	23.6523
rs138726068	C	T	0.01497	-0.4439	0.09102	1.34e-06	miR-1204	23.7846
rs73199610	C	T	0.0109	-0.5574	0.1106	5.89e-07	miR-1204	25.3994
rs146852481	A	C	0.01198	-0.509	0.1138	9.17e-06	miR-1205	20.0056
rs17431482	T	A	0.01684	-0.4319	0.09651	8.93e-06	miR-1205	20.0273
rs117456047	C	T	0.01913	-0.3725	0.08292	8.3e-06	miR-1205	20.1806
rs80211514	C	G	0.08518	-0.1901	0.04226	8.05e-06	miR-1205	20.2351
rs142739893	A	G	0.03571	-0.2932	0.06437	6.19e-06	miR-1205	20.7473
rs114857906	A	G	0.04231	-0.2757	0.0575	2e-06	miR-1205	22.9899
rs138096811	C	G	0.01309	-0.5536	0.1123	1.04e-06	miR-1205	24.3015
rs61157981	A	G	0.022	-0.5013	0.1003	7.31e-07	miR-1205	24.9801
rs10760720	C	A	0.3795	0.1197	0.02388	6.83e-07	miR-1205	25.1258
rs12502506	A	G	0.05797	-0.2767	0.05389	3.7e-07	miR-1205	26.3634
rs4890933	A	G	0.01544	-0.566	0.1063	1.36e-07	miR-1205	28.3509
rs55652331	T	C	0.01997	-0.3913	0.08744	8.98e-06	miR-1206	20.0262
rs4379144	G	A	0.3003	0.1267	0.02814	7.83e-06	miR-1206	20.2724
rs1994983	A	G	0.06533	-0.2371	0.05255	7.61e-06	miR-1206	20.3572
rs10789715	C	T	0.3	-0.1285	0.02845	7.38e-06	miR-1206	20.4005
rs198254	T	C	0.2826	0.1318	0.02897	6.37e-06	miR-1206	20.6983
rs11977099	T	C	0.05924	-0.2438	0.05358	6.32e-06	miR-1206	20.7044
rs2111879	G	A	0.4661	0.1195	0.02619	6e-06	miR-1206	20.8192
rs7616510	C	G	0.2546	-0.1375	0.03002	5.52e-06	miR-1206	20.979
rs118183815	T	C	0.01117	-0.5518	0.1179	3.47e-06	miR-1206	21.9046
rs11821443	A	C	0.208	-0.16	0.03357	2.31e-06	miR-1206	22.7163
rs13319291	G	A	0.4755	-0.1228	0.02576	2.27e-06	miR-1206	22.7251
rs7169313	T	C	0.1489	-0.1724	0.03588	1.9e-06	miR-1206	23.0871
rs117696722	A	G	0.01095	-0.6268	0.13	1.75e-06	miR-1206	23.2472
rs72792300	A	G	0.011	-0.5488	0.1232	9.75e-06	miR-1207-3p	19.843
rs1787157	T	C	0.3324	0.1099	0.02464	9.62e-06	miR-1207-3p	19.8936
rs77831138	T	C	0.01603	-0.5504	0.1225	8.26e-06	miR-1207-3p	20.1876
rs9934361	A	C	0.4599	-0.1019	0.02231	5.88e-06	miR-1207-3p	20.8617
rs35964739	T	C	0.01068	-0.5149	0.1094	3.09e-06	miR-1207-3p	22.1519
rs10968915	A	G	0.1763	-0.13	0.02722	2.19e-06	miR-1207-3p	22.8092
rs140546282	T	C	0.009804	-0.5702	0.1177	1.59e-06	miR-1207-3p	23.4694
rs12465602	T	C	0.09326	-0.1845	0.03637	5.04e-07	miR-1207-3p	25.7339
rs117106957	G	A	0.0106	0.1573	0.03529	9.79e-06	miR-1207-5p	19.868
rs6588650	T	C	0.1752	0.04348	0.009752	9.63e-06	miR-1207-5p	19.8789
rs984814	G	A	0.4274	0.03336	0.00748	9.63e-06	miR-1207-5p	19.8906
rs8087568	G	C	0.02991	0.1071	0.02397	9.21e-06	miR-1207-5p	19.9638
rs112213161	T	A	0.0129	0.1789	0.03997	8.96e-06	miR-1207-5p	20.0333
rs12427128	A	T	0.03125	0.1004	0.02242	8.88e-06	miR-1207-5p	20.0538
rs2231227	A	C	0.01189	0.1734	0.03863	8.43e-06	miR-1207-5p	20.1488
rs10504594	T	C	0.01401	0.1387	0.03088	8.3e-06	miR-1207-5p	20.1743
rs45625132	C	T	0.01609	0.1342	0.02974	7.58e-06	miR-1207-5p	20.3621
rs13422150	T	G	0.03088	0.09644	0.02136	7.44e-06	miR-1207-5p	20.3851
rs2064644	G	A	0.02441	0.112	0.0247	6.8e-06	miR-1207-5p	20.5609
rs58322218	G	C	0.02742	0.114	0.02509	6.56e-06	miR-1207-5p	20.6447
rs76598088	A	G	0.01503	0.1412	0.03081	5.49e-06	miR-1207-5p	21.0032
rs4862888	C	T	0.01192	0.1956	0.04254	5.11e-06	miR-1207-5p	21.1418
rs10043270	G	A	0.4213	0.03504	0.007619	5.06e-06	miR-1207-5p	21.1511
rs7916407	A	G	0.01285	0.1852	0.04024	4.97e-06	miR-1207-5p	21.182
rs72971976	T	C	0.009868	0.1777	0.0386	4.95e-06	miR-1207-5p	21.1934
rs622829	C	G	0.02163	0.1151	0.02494	4.71e-06	miR-1207-5p	21.2989
rs181600309	T	C	0.05172	0.07829	0.01688	4.22e-06	miR-1207-5p	21.5114
rs6435053	C	T	0.02092	0.1103	0.02355	3.39e-06	miR-1207-5p	21.9366
rs118067338	G	A	0.02171	0.1166	0.02486	3.26e-06	miR-1207-5p	21.9986
rs113742400	C	A	0.0129	0.1516	0.03217	2.97e-06	miR-1207-5p	22.2073
rs75507038	T	C	0.01164	0.1694	0.03585	2.8e-06	miR-1207-5p	22.3279
rs6082036	C	T	0.04273	0.09118	0.01927	2.7e-06	miR-1207-5p	22.3891
rs189730830	A	T	0.02497	0.1111	0.02343	2.55e-06	miR-1207-5p	22.4845
rs6450745	C	T	0.03916	0.08672	0.01825	2.45e-06	miR-1207-5p	22.5794
rs10263903	T	C	0.2086	-0.0417	0.008763	2.39e-06	miR-1207-5p	22.6447
rs12225774	G	A	0.01476	0.1435	0.02998	2.08e-06	miR-1207-5p	22.9108
rs58350496	A	G	0.01613	0.1536	0.03208	2.07e-06	miR-1207-5p	22.9252
rs2729178	G	C	0.06146	0.08293	0.01679	9.86e-07	miR-1207-5p	24.3962
rs17518607	T	C	0.07857	0.068	0.01366	8.21e-07	miR-1207-5p	24.7809
rs17802516	G	A	0.012	0.1879	0.03632	3.03e-07	miR-1207-5p	26.7647
rs80118275	C	G	0.01987	0.1524	0.02944	2.93e-07	miR-1207-5p	26.7975
rs75513477	A	G	0.02115	0.1421	0.02741	2.87e-07	miR-1207-5p	26.8763
rs141754670	A	G	0.0129	0.1832	0.03474	1.79e-07	miR-1207-5p	27.8094
rs116774617	T	C	0.012	0.1761	0.03282	1.11e-07	miR-1207-5p	28.79
rs79329166	G	A	0.01	0.2677	0.03516	9.22e-14	miR-1207-5p	57.9694
rs143923810	T	C	0.03942	-0.2885	0.06476	9.77e-06	miR-1208	19.8462
rs147960857	A	G	0.01167	-0.4899	0.1098	9.56e-06	miR-1208	19.9072
rs11049793	C	G	0.354	0.1211	0.02712	9.33e-06	miR-1208	19.9393
rs12218511	A	T	0.07632	-0.2035	0.04551	9.08e-06	miR-1208	19.9947
rs9612755	A	T	0.01686	-0.4243	0.09474	8.77e-06	miR-1208	20.0576
rs150160533	T	C	0.0305	-0.3296	0.07114	4.34e-06	miR-1208	21.4658
rs140838962	G	A	0.01436	-0.4717	0.1013	3.88e-06	miR-1208	21.6827
rs146482045	G	T	0.06513	-0.229	0.04915	3.81e-06	miR-1208	21.7082
rs187653216	G	A	0.01594	-0.4616	0.09855	3.38e-06	miR-1208	21.9391
rs7522563	G	A	0.2055	0.1455	0.03069	2.6e-06	miR-1208	22.4767
rs114380226	A	C	0.02086	-0.4015	0.08452	2.47e-06	miR-1208	22.5659
rs113931412	A	G	0.03725	-0.338	0.06973	1.55e-06	miR-1208	23.496
rs2116821	T	C	0.4094	-0.121	0.02475	1.26e-06	miR-1208	23.9012
rs147385696	G	C	0.02427	-0.3724	0.07614	1.25e-06	miR-1208	23.9218
rs907491	A	C	0.2844	-0.1328	0.02662	7.59e-07	miR-1208	24.8874
rs7762829	G	A	0.04738	0.3646	0.08187	9.85e-06	miR-122-5p	19.8328
rs11037889	A	G	0.3781	0.1528	0.03412	8.75e-06	miR-122-5p	20.0553
rs10992593	G	A	0.1479	-0.2006	0.04475	8.65e-06	miR-122-5p	20.0944
rs79804017	C	T	0.03816	-0.3578	0.07926	7.5e-06	miR-122-5p	20.3785
rs28685839	T	G	0.1231	0.2133	0.04713	7.04e-06	miR-122-5p	20.4827
rs10424266	A	G	0.05741	-0.319	0.07022	6.59e-06	miR-122-5p	20.6376
rs77794618	A	G	0.02409	-0.5022	0.109	4.86e-06	miR-122-5p	21.2276
rs78233676	T	A	0.0759	-0.1774	0.03935	7.75e-06	miR-1224-5p	20.3244
rs4861041	G	T	0.1469	-0.1326	0.02936	7.42e-06	miR-1224-5p	20.3974
rs6770918	G	A	0.05685	-0.2077	0.046	7.41e-06	miR-1224-5p	20.3872
rs4742001	T	C	0.1938	0.115	0.02539	7.07e-06	miR-1224-5p	20.5149
rs118024468	G	A	0.01231	-0.4327	0.09556	7.02e-06	miR-1224-5p	20.5032
rs113417057	G	A	0.04242	0.2308	0.05089	6.81e-06	miR-1224-5p	20.5687
rs12614371	T	C	0.05239	0.2156	0.04736	6.29e-06	miR-1224-5p	20.724
rs17269307	G	C	0.01908	0.3303	0.07197	5.29e-06	miR-1224-5p	21.0627
rs11098653	T	C	0.4529	-0.0961	0.02042	3.06e-06	miR-1224-5p	22.148
rs78988114	T	C	0.01432	-0.4658	0.09608	1.55e-06	miR-1224-5p	23.5035
rs73869322	A	G	0.02667	0.3756	0.06949	9.02e-08	miR-1224-5p	29.215
rs150673231	A	G	0.03411	-0.3282	0.06004	6.44e-08	miR-1224-5p	29.881
rs56376003	G	A	0.3109	-0.03867	0.008637	8.86e-06	miR-1225-3p	20.0458
rs12089247	A	G	0.3625	0.03887	0.008576	6.89e-06	miR-1225-3p	20.5428
rs57377609	G	A	0.06753	-0.07121	0.01564	6.21e-06	miR-1225-3p	20.7304
rs2407128	G	A	0.3351	0.03864	0.008444	5.61e-06	miR-1225-3p	20.9401
rs1357996	G	C	0.2548	-0.04105	0.008932	5.12e-06	miR-1225-3p	21.1217
rs2665709	T	C	0.4348	0.03699	0.007987	4.35e-06	miR-1225-3p	21.4487
rs7720307	A	G	0.4243	-0.03669	0.007816	3.23e-06	miR-1225-3p	22.0357
rs7714074	A	G	0.2943	0.04187	0.0089	3.09e-06	miR-1225-3p	22.1323
rs4948260	G	T	0.1969	-0.04756	0.009849	1.69e-06	miR-1225-3p	23.3184
rs2796497	A	G	0.02188	-0.1274	0.026	1.19e-06	miR-1225-3p	24.01
rs3901955	G	A	0.1042	-0.0676	0.01308	3.1e-07	miR-1225-3p	26.7102
rs9568309	C	T	0.389	-0.04443	0.009943	9.22e-06	miR-1225-5p	19.9672
rs13065107	T	C	0.3915	-0.04438	0.009852	7.85e-06	miR-1225-5p	20.292
rs11012295	G	A	0.1098	-0.07369	0.01624	6.74e-06	miR-1225-5p	20.5895
rs144950092	T	G	0.01294	0.192	0.04227	6.54e-06	miR-1225-5p	20.6318
rs3001344	A	G	0.06429	0.09566	0.021	6.19e-06	miR-1225-5p	20.7502
rs138946033	C	G	0.04464	-0.1131	0.02455	4.84e-06	miR-1225-5p	21.2238
rs11218892	A	G	0.3039	-0.04965	0.01058	3.23e-06	miR-1225-5p	22.0225
rs11119405	G	T	0.01662	-0.2998	0.0623	1.85e-06	miR-1225-5p	23.1573
rs75057231	T	C	0.01393	-0.1988	0.04124	1.78e-06	miR-1225-5p	23.2378
rs3765452	G	T	0.1552	-0.07804	0.01422	5.72e-08	miR-1225-5p	30.1186
rs117691559	A	G	0.02045	0.2947	0.06599	9.38e-06	miR-1226-3p	19.9436
rs7176339	T	C	0.02433	-0.3526	0.07841	8.09e-06	miR-1226-3p	20.2219
rs62128536	G	A	0.01187	-0.4043	0.08912	6.78e-06	miR-1226-3p	20.5806
rs355983	T	C	0.09079	-0.151	0.0329	5.33e-06	miR-1226-3p	21.065
rs6969523	G	T	0.3679	-0.09167	0.01998	5.32e-06	miR-1226-3p	21.0506
rs181314584	A	G	0.01786	-0.3319	0.07231	5.31e-06	miR-1226-3p	21.0677
rs149178482	C	T	0.09816	-0.1556	0.03383	5.08e-06	miR-1226-3p	21.1551
rs16886601	C	T	0.0598	-0.1892	0.0409	4.45e-06	miR-1226-3p	21.3991
rs2420979	A	G	0.2856	0.09934	0.02146	4.43e-06	miR-1226-3p	21.4284
rs1975818	C	T	0.0156	-0.3555	0.0766	4.16e-06	miR-1226-3p	21.5388
rs10808558	A	G	0.09533	0.1522	0.03249	3.35e-06	miR-1226-3p	21.9447
rs4530119	A	G	0.02584	-0.2844	0.06021	2.81e-06	miR-1226-3p	22.3111
rs3787906	T	C	0.01733	-0.3511	0.07177	1.24e-06	miR-1226-3p	23.9318
rs75929559	G	C	0.01849	-0.3832	0.0716	1.18e-07	miR-1226-3p	28.6434
rs12729815	T	C	0.2304	0.08613	0.01929	9.4e-06	miR-1227-3p	19.9363
rs190160396	A	T	0.012	-0.3158	0.07065	9.21e-06	miR-1227-3p	19.9802
rs2137918	C	G	0.0641	-0.1582	0.03501	7.27e-06	miR-1227-3p	20.4187
rs13261644	A	C	0.01038	-0.3705	0.08159	6.61e-06	miR-1227-3p	20.6207
rs75446969	A	G	0.02586	-0.2337	0.05013	3.79e-06	miR-1227-3p	21.7331
rs8002396	C	T	0.09197	-0.1384	0.02926	2.7e-06	miR-1227-3p	22.373
rs12241301	T	C	0.0135	-0.4295	0.09021	2.35e-06	miR-1227-3p	22.6682
rs190940868	T	C	0.01946	-0.2951	0.0596	9.3e-07	miR-1227-3p	24.5158
rs11548324	T	C	0.06869	-0.1665	0.03347	8.25e-07	miR-1227-3p	24.7467
rs9812691	A	G	0.4552	0.06542	0.0146	8.72e-06	miR-1228-3p	20.0778
rs7990952	G	A	0.4603	-0.07188	0.01577	6.1e-06	miR-1228-3p	20.7756
rs4548014	G	C	0.3856	-0.06991	0.01523	5.32e-06	miR-1228-3p	21.0707
rs12414016	C	G	0.1719	0.08915	0.01909	3.64e-06	miR-1228-3p	21.8088
rs7745307	T	C	0.3035	-0.08013	0.0166	1.71e-06	miR-1228-3p	23.301
rs1062683	A	G	0.1813	-0.0919	0.01889	1.41e-06	miR-1228-3p	23.6683
rs635698	G	A	0.3817	-0.07433	0.0147	5.48e-07	miR-1228-3p	25.5678
rs72743374	T	C	0.1133	0.1236	0.02749	8.19e-06	miR-1229-3p	20.2156
rs9371087	T	C	0.2468	-0.09058	0.02009	7.69e-06	miR-1229-3p	20.3285
rs28916321	T	C	0.06579	-0.1609	0.03536	6.3e-06	miR-1229-3p	20.7056
rs8102492	A	C	0.205	-0.09832	0.02155	5.97e-06	miR-1229-3p	20.8156
rs17606556	T	G	0.01297	-0.3442	0.07533	5.81e-06	miR-1229-3p	20.8779
rs7185694	T	G	0.1869	0.1052	0.02297	5.6e-06	miR-1229-3p	20.9754
rs34582389	A	C	0.02363	0.2631	0.05528	2.35e-06	miR-1229-3p	22.652
rs71326886	T	C	0.1191	-0.1262	0.02639	2.12e-06	miR-1229-3p	22.8686
rs150172576	A	C	0.01704	0.3298	0.07365	8.82e-06	miR-1229-5p	20.0519
rs1976056	C	T	0.2016	-0.107	0.02389	8.74e-06	miR-1229-5p	20.0602
rs10925694	G	A	0.01326	-0.4672	0.1038	7.99e-06	miR-1229-5p	20.2587
rs7925300	T	C	0.0528	-0.2024	0.04494	7.87e-06	miR-1229-5p	20.2841
rs56398453	A	G	0.0982	-0.1432	0.03156	6.68e-06	miR-1229-5p	20.5879
rs112133737	A	G	0.1918	-0.1096	0.02384	5.11e-06	miR-1229-5p	21.1353
rs10070264	A	G	0.08842	0.1549	0.03328	3.89e-06	miR-1229-5p	21.6639
rs2412803	C	T	0.1273	0.1366	0.0293	3.76e-06	miR-1229-5p	21.7353
rs6463169	C	T	0.1902	-0.1155	0.02473	3.63e-06	miR-1229-5p	21.813
rs13332161	A	G	0.2082	-0.1143	0.02419	2.8e-06	miR-1229-5p	22.3265
rs76437012	A	T	0.02699	-0.2758	0.05833	2.75e-06	miR-1229-5p	22.3565
rs7153346	T	C	0.1394	-0.1381	0.02907	2.47e-06	miR-1229-5p	22.5682
rs4686911	A	T	0.2277	-0.117	0.02193	1.31e-07	miR-1229-5p	28.4639
rs80133575	C	T	0.07792	-0.166	0.03728	9.86e-06	miR-1231	19.8273
rs117245627	C	G	0.01459	-0.3685	0.08249	9.29e-06	miR-1231	19.9559
rs1556287	G	A	0.1607	-0.1271	0.02818	7.67e-06	miR-1231	20.3427
rs182478633	T	G	0.01469	-0.355	0.07833	6.91e-06	miR-1231	20.54
rs77859722	T	C	0.07656	-0.1757	0.03821	5.11e-06	miR-1231	21.1441
rs1571337	G	C	0.112	-0.1511	0.03275	4.71e-06	miR-1231	21.2866
rs7852429	T	C	0.01336	-0.4548	0.09779	3.96e-06	miR-1231	21.6298
rs183135828	C	A	0.01442	-0.4372	0.08658	5.69e-07	miR-1231	25.4991
rs57352580	G	A	0.1692	-0.1363	0.02658	3.85e-07	miR-1231	26.2955
rs12443845	C	T	0.08573	-0.06845	0.01536	9.76e-06	miR-1233-3p	19.8593
rs7225942	G	T	0.3928	0.0403	0.009041	9.74e-06	miR-1233-3p	19.8691
rs11607351	A	G	0.04299	-0.09776	0.02161	7.15e-06	miR-1233-3p	20.4651
rs189384400	G	A	0.0405	-0.1081	0.02296	3e-06	miR-1233-3p	22.167
rs12130691	T	G	0.389	-0.04409	0.009355	2.96e-06	miR-1233-3p	22.2123
rs7986550	A	G	0.3695	0.04496	0.009377	2.01e-06	miR-1233-3p	22.9892
rs573643	T	C	0.1784	0.05492	0.01138	1.72e-06	miR-1233-3p	23.2904
rs183096123	A	T	0.04642	-0.1008	0.02084	1.65e-06	miR-1233-3p	23.3951
rs71558449	A	G	0.03032	-0.1309	0.02573	4.73e-07	miR-1233-3p	25.8821
rs7918415	A	G	0.2251	-0.06019	0.01351	9.76e-06	miR-1234-3p	19.849
rs17181389	T	G	0.206	0.06416	0.01438	9.58e-06	miR-1234-3p	19.9072
rs61866671	T	A	0.04124	-0.1343	0.02947	6.14e-06	miR-1234-3p	20.7679
rs78671627	A	C	0.01107	-0.2533	0.05511	5.11e-06	miR-1234-3p	21.1256
rs116610134	C	G	0.01873	-0.2052	0.04462	5.07e-06	miR-1234-3p	21.1493
rs604849	C	T	0.2318	0.06268	0.01361	4.93e-06	miR-1234-3p	21.2101
rs11960552	A	G	0.07519	-0.1039	0.02231	3.85e-06	miR-1234-3p	21.6886
rs11812382	C	T	0.1604	-0.07319	0.01564	3.47e-06	miR-1234-3p	21.8993
rs2463173	C	T	0.4936	0.05589	0.01191	3.24e-06	miR-1234-3p	22.0214
rs73072497	A	G	0.01562	-0.2144	0.04544	2.89e-06	miR-1234-3p	22.2624
rs2049489	A	C	0.4765	-0.05372	0.01099	1.27e-06	miR-1234-3p	23.8933
rs56088527	C	T	0.01695	-0.2066	0.04207	1.14e-06	miR-1234-3p	24.1166
rs16836629	C	T	0.3946	-0.0572	0.01141	6.85e-07	miR-1234-3p	25.1316
rs115167305	T	C	0.04453	0.269	0.06018	9.11e-06	miR-1236-3p	19.9802
rs12001001	A	C	0.02099	-0.4064	0.09023	7.79e-06	miR-1236-3p	20.2864
rs4237020	G	A	0.2069	-0.1365	0.03026	7.61e-06	miR-1236-3p	20.3483
rs12128409	C	G	0.06137	0.2346	0.05195	7.41e-06	miR-1236-3p	20.3932
rs4800542	C	A	0.04172	0.282	0.06142	5.22e-06	miR-1236-3p	21.0804
rs114123773	A	C	0.01857	-0.3895	0.08379	4.02e-06	miR-1236-3p	21.6088
rs4233737	C	G	0.4706	0.1172	0.02488	2.98e-06	miR-1236-3p	22.1899
rs117336320	G	A	0.01155	-0.5482	0.1139	1.83e-06	miR-1236-3p	23.1649
rs5752177	G	A	0.0168	-0.5151	0.1047	1.07e-06	miR-1236-3p	24.2041
rs6826120	C	T	0.06815	-0.264	0.05323	8.87e-07	miR-1236-3p	24.5977
rs192511885	C	T	0.01022	-0.5638	0.1137	8.86e-07	miR-1236-3p	24.5883
rs35638076	G	A	0.3875	0.124	0.02498	8.73e-07	miR-1236-3p	24.641
rs59873234	G	A	0.05598	-0.2619	0.05268	8.37e-07	miR-1236-3p	24.7161
rs17699086	G	A	0.01467	-0.5061	0.09753	2.77e-07	miR-1236-3p	26.9275
rs146888020	C	A	0.1406	0.194	0.03385	1.48e-08	miR-1236-3p	32.8463
rs143755106	A	G	0.01688	-0.3825	0.0859	9.9e-06	miR-1236-5p	19.8279
rs112654291	A	C	0.1074	-0.1686	0.03708	6.41e-06	miR-1236-5p	20.6745
rs10168856	A	G	0.2071	0.1299	0.02835	5.5e-06	miR-1236-5p	20.9948
rs26337	T	C	0.3825	0.1046	0.02277	5.18e-06	miR-1236-5p	21.1027
rs72673279	T	G	0.02191	-0.3518	0.07479	3.08e-06	miR-1236-5p	22.1261
rs113174450	A	C	0.0305	-0.3013	0.06402	3.05e-06	miR-1236-5p	22.1497
rs79305072	C	T	0.01098	-0.4962	0.1024	1.55e-06	miR-1236-5p	23.4808
rs2251666	A	G	0.3833	0.1128	0.02324	1.51e-06	miR-1236-5p	23.5584
rs11833406	G	A	0.01866	-0.4537	0.09124	8.33e-07	miR-1236-5p	24.7267
rs7851133	T	C	0.2442	-0.126	0.02496	5.72e-07	miR-1236-5p	25.4831
rs145057964	T	C	0.02559	-0.3455	0.06759	4.16e-07	miR-1236-5p	26.1295
rs7966514	G	A	0.3259	0.08826	0.01918	5e-06	miR-1237-3p	21.1754
rs11139305	A	C	0.06185	-0.1761	0.0376	3.38e-06	miR-1237-3p	21.9353
rs10282837	T	C	0.1864	0.1174	0.02361	8.22e-07	miR-1237-3p	24.7255
rs142476605	G	A	0.01494	-0.3824	0.07615	6.53e-07	miR-1237-3p	25.2171
rs12594395	G	C	0.4036	-0.1031	0.01865	4.6e-08	miR-1237-3p	30.5604
rs12604841	T	C	0.06894	-0.07541	0.01674	7.82e-06	miR-1237-5p	20.293
rs1317905	T	C	0.2893	0.04015	0.008861	6.92e-06	miR-1237-5p	20.5308
rs75065648	G	T	0.05432	-0.08023	0.0175	5.45e-06	miR-1237-5p	21.0183
rs75699153	A	C	0.03457	-0.102	0.02218	5.11e-06	miR-1237-5p	21.1484
rs9353851	T	G	0.3484	0.03981	0.008644	4.92e-06	miR-1237-5p	21.2107
rs61478222	A	T	0.08765	-0.06808	0.01465	4.08e-06	miR-1237-5p	21.5955
rs2472741	T	C	0.251	0.04616	0.009487	1.42e-06	miR-1237-5p	23.6741
rs58434384	G	A	0.09237	-0.07479	0.01386	9.48e-08	miR-1237-5p	29.1179
rs72734197	C	T	0.197	0.05829	0.01038	2.87e-08	miR-1237-5p	31.535
rs7946303	T	G	0.3518	-0.09957	0.02232	9.52e-06	miR-1238-3p	19.9007
rs1095921	G	T	0.1936	-0.1211	0.02705	8.8e-06	miR-1238-3p	20.0426
rs1569797	A	G	0.4536	0.09373	0.02085	8.18e-06	miR-1238-3p	20.209
rs1953738	C	A	0.3231	0.1012	0.02235	7.01e-06	miR-1238-3p	20.5025
rs62440495	C	T	0.03433	-0.2588	0.05617	4.85e-06	miR-1238-3p	21.2285
rs56172526	T	C	0.04339	-0.2458	0.05333	4.85e-06	miR-1238-3p	21.2432
rs73527933	T	G	0.1289	-0.1485	0.03109	2.19e-06	miR-1238-3p	22.8145
rs4917759	A	G	0.2545	0.1115	0.02328	2.02e-06	miR-1238-3p	22.9395
rs10802995	T	G	0.3931	-0.104	0.02123	1.21e-06	miR-1238-3p	23.9975
rs10769191	G	A	0.2296	-0.1219	0.02734	9.59e-06	miR-1238-5p	19.8797
rs72678241	A	C	0.2203	-0.1283	0.02869	9.17e-06	miR-1238-5p	19.9983
rs11209970	G	A	0.2972	-0.1167	0.02607	8.93e-06	miR-1238-5p	20.0382
rs10848150	A	G	0.3152	-0.1144	0.0255	8.56e-06	miR-1238-5p	20.1267
rs6432189	G	A	0.2726	0.1252	0.02773	7.43e-06	miR-1238-5p	20.3849
rs150746241	A	G	0.01699	0.4011	0.0885	6.9e-06	miR-1238-5p	20.5409
rs12406231	A	G	0.01643	-0.4335	0.0954	6.55e-06	miR-1238-5p	20.6482
rs11026572	T	C	0.2251	-0.129	0.02828	6.03e-06	miR-1238-5p	20.8075
rs17719440	T	C	0.06901	-0.2077	0.04541	5.66e-06	miR-1238-5p	20.9204
rs76620342	G	T	0.06764	-0.2189	0.04774	5.42e-06	miR-1238-5p	21.0245
rs841095	A	G	0.08355	-0.2005	0.04351	4.85e-06	miR-1238-5p	21.2349
rs73776306	A	G	0.0134	-0.515	0.1109	4.15e-06	miR-1238-5p	21.5651
rs117011991	A	C	0.01385	-0.555	0.1148	1.64e-06	miR-1238-5p	23.3723
rs117368079	C	A	0.02914	-0.3302	0.0739	9.25e-06	miR-124-3p	19.9648
rs13196991	G	A	0.1724	-0.1517	0.03386	8.75e-06	miR-124-3p	20.0723
rs35539914	C	A	0.04993	0.2583	0.05755	8.45e-06	miR-124-3p	20.1446
rs668575	T	C	0.08301	-0.2037	0.04466	6.03e-06	miR-124-3p	20.8039
rs73560672	A	G	0.03594	-0.3281	0.07116	4.78e-06	miR-124-3p	21.2589
rs747607	T	A	0.06066	-0.2527	0.05471	4.59e-06	miR-124-3p	21.3342
rs10816639	T	C	0.03391	-0.3946	0.08489	4.03e-06	miR-124-3p	21.6073
rs3962222	C	T	0.02179	-0.4355	0.08352	2.44e-07	miR-124-3p	27.1891
rs3781487	G	C	0.3977	0.1362	0.02607	2.3e-07	miR-124-3p	27.2943
rs148108455	A	G	0.1528	0.15	0.03364	9.66e-06	miR-124-5p	19.8825
rs9866930	A	G	0.4974	0.1028	0.02287	8.17e-06	miR-124-5p	20.2048
rs11572706	C	T	0.2438	0.1217	0.0269	7.1e-06	miR-124-5p	20.4681
rs140487333	T	C	0.1007	-0.1791	0.03939	6.43e-06	miR-124-5p	20.6737
rs7317165	A	G	0.2527	0.1304	0.02792	3.67e-06	miR-124-5p	21.8134
rs4649260	T	G	0.2586	0.1235	0.02596	2.39e-06	miR-124-5p	22.6321
rs73973180	A	G	0.1586	0.1637	0.03325	1.07e-06	miR-124-5p	24.239
rs61922199	C	T	0.01772	-0.4302	0.08721	1.02e-06	miR-124-5p	24.3337
rs79162736	T	C	0.03663	-0.3144	0.06124	3.68e-07	miR-124-5p	26.3569
rs2362651	A	T	0.3846	0.1174	0.02635	9.86e-06	miR-1243	19.8507
rs2307050	A	G	0.1032	-0.1958	0.04374	8.85e-06	miR-1243	20.0386
rs62414772	C	T	0.0471	-0.2721	0.06061	8.4e-06	miR-1243	20.1543
rs75931210	C	T	0.03264	0.3625	0.08048	7.84e-06	miR-1243	20.288
rs71636906	C	T	0.2493	0.1338	0.02966	7.59e-06	miR-1243	20.3503
rs1248465	T	C	0.4411	0.119	0.02595	5.44e-06	miR-1243	21.029
rs118140264	C	T	0.01921	-0.451	0.09831	5.31e-06	miR-1243	21.0454
rs1820211	C	A	0.01651	-0.4733	0.103	5.14e-06	miR-1243	21.1154
rs185268677	T	G	0.01606	0.4857	0.1049	4.38e-06	miR-1243	21.438
rs79288780	A	G	0.0668	-0.2696	0.05791	3.88e-06	miR-1243	21.6737
rs35550805	T	C	0.4527	-0.122	0.02572	2.53e-06	miR-1243	22.4998
rs145246025	G	A	0.08075	-0.2515	0.04658	9.29e-08	miR-1243	29.1526
rs693919	G	A	0.2967	0.08247	0.01853	9.93e-06	miR-1244	19.808
rs2105788	T	C	0.2787	-0.08572	0.01913	8.74e-06	miR-1244	20.0786
rs41309621	T	C	0.02126	-0.2466	0.05499	8.6e-06	miR-1244	20.1103
rs35303907	A	T	0.2248	-0.09336	0.02062	7.05e-06	miR-1244	20.4996
rs61115362	T	C	0.2073	0.09744	0.02134	5.92e-06	miR-1244	20.849
rs6753984	G	A	0.0214	-0.2692	0.05706	2.88e-06	miR-1244	22.258
rs143122859	G	A	0.01529	-0.3892	0.07711	5.81e-07	miR-1244	25.4756
rs1368837	T	C	0.2706	0.1421	0.03179	9.11e-06	miR-1245b-3p	19.9805
rs12550080	T	A	0.4801	0.1273	0.02844	8.92e-06	miR-1245b-3p	20.0354
rs187508303	C	T	0.01933	-0.4573	0.1019	8.38e-06	miR-1245b-3p	20.1397
rs79435094	T	C	0.01299	-0.5765	0.1284	8.32e-06	miR-1245b-3p	20.159
rs144535592	G	A	0.01527	-0.4726	0.1027	4.96e-06	miR-1245b-3p	21.1761
rs855452	C	T	0.07162	0.2551	0.05372	2.5e-06	miR-1245b-3p	22.5501
rs190736873	G	A	0.01068	-0.6705	0.129	2.68e-07	miR-1245b-3p	27.0158
rs13018473	T	C	0.2746	0.05608	0.01243	7.52e-06	miR-1247-3p	20.3551
rs56022814	T	C	0.07864	-0.09227	0.02032	6.64e-06	miR-1247-3p	20.6193
rs76787080	T	G	0.1726	-0.0679	0.01494	6.53e-06	miR-1247-3p	20.6556
rs142597930	G	A	0.01472	0.2086	0.04512	4.53e-06	miR-1247-3p	21.3742
rs78944477	T	A	0.03805	-0.1472	0.03177	4.32e-06	miR-1247-3p	21.4675
rs72914336	A	G	0.02484	-0.1615	0.03467	3.81e-06	miR-1247-3p	21.6989
rs192500039	A	G	0.01148	-0.2458	0.04965	9.27e-07	miR-1247-3p	24.509
rs149437266	T	C	0.01653	0.2114	0.04242	7.97e-07	miR-1247-3p	24.8353
rs7009693	G	A	0.4948	-0.05826	0.01139	4.07e-07	miR-1247-3p	26.1634
rs12966045	G	A	0.4231	-0.05995	0.01143	2.11e-07	miR-1247-3p	27.5097
rs112754084	G	A	0.1873	-0.08284	0.0186	9.82e-06	miR-1247-5p	19.836
rs10491251	C	T	0.3359	0.06719	0.01507	9.64e-06	miR-1247-5p	19.8785
rs2227821	A	G	0.01243	0.2935	0.06499	7.41e-06	miR-1247-5p	20.395
rs111893227	T	C	0.0207	0.2328	0.05135	6.86e-06	miR-1247-5p	20.5535
rs3791271	C	T	0.05032	-0.1532	0.03371	6.51e-06	miR-1247-5p	20.6538
rs74567109	C	T	0.05945	0.1422	0.03112	5.81e-06	miR-1247-5p	20.8795
rs9890859	T	C	0.1361	-0.09705	0.02106	4.85e-06	miR-1247-5p	21.2361
rs74428666	T	G	0.04528	0.1641	0.03561	4.83e-06	miR-1247-5p	21.236
rs57416848	T	C	0.04904	-0.1559	0.03352	3.93e-06	miR-1247-5p	21.6314
rs74241717	C	T	0.03093	-0.1941	0.04109	2.82e-06	miR-1247-5p	22.3141
rs75009023	C	G	0.03694	-0.2083	0.03811	6.41e-08	miR-1247-5p	29.8745
rs7897567	A	G	0.455	0.0514	0.0115	9.14e-06	miR-1249	19.977
rs478982	A	G	0.3577	0.05106	0.01136	8.11e-06	miR-1249	20.2025
rs10218681	A	T	0.1838	0.06322	0.01403	7.82e-06	miR-1249	20.3046
rs144912189	G	T	0.1072	0.08321	0.01838	7.11e-06	miR-1249	20.4956
rs2192563	A	G	0.1336	-0.07394	0.01632	6.93e-06	miR-1249	20.5267
rs73322864	C	T	0.03113	0.1527	0.03323	5.13e-06	miR-1249	21.1163
rs611564	A	C	0.01242	0.256	0.05553	4.8e-06	miR-1249	21.2532
rs10005099	A	C	0.1434	-0.07619	0.01634	3.74e-06	miR-1249	21.7416
rs117616934	T	C	0.01963	0.1831	0.03871	2.74e-06	miR-1249	22.3733
rs11819992	C	T	0.1224	-0.07846	0.01652	2.49e-06	miR-1249	22.5567
rs432551	A	G	0.4565	-0.05215	0.01077	1.6e-06	miR-1249	23.4465
rs17121011	T	C	0.01195	0.2319	0.04602	6.04e-07	miR-1249	25.3927
rs11895713	T	C	0.268	0.1203	0.0269	9.11e-06	miR-1250-3p	19.9998
rs17070315	A	G	0.02907	-0.3479	0.0777	8.84e-06	miR-1250-3p	20.0478
rs6938836	C	T	0.4313	0.1137	0.02496	6.16e-06	miR-1250-3p	20.7507
rs17031112	T	A	0.1952	0.1439	0.03082	3.67e-06	miR-1250-3p	21.8
rs7956776	G	C	0.3358	-0.1183	0.02531	3.55e-06	miR-1250-3p	21.8467
rs17773784	C	T	0.1597	-0.1537	0.0327	3.11e-06	miR-1250-3p	22.0929
rs8065001	T	G	0.1044	-0.1954	0.04063	1.85e-06	miR-1250-3p	23.1289
rs9768020	G	A	0.131	-0.1985	0.03987	8.19e-07	miR-1250-3p	24.7873
rs11706004	C	T	0.1041	-0.1405	0.03143	9.06e-06	miR-1250-5p	19.9831
rs39564	C	T	0.274	0.09814	0.02175	7.59e-06	miR-1250-5p	20.3598
rs72740572	T	A	0.2195	0.1041	0.02295	6.82e-06	miR-1250-5p	20.5748
rs66509704	C	T	0.02813	-0.2712	0.0574	2.79e-06	miR-1250-5p	22.3232
rs34939226	T	C	0.1617	-0.1241	0.02622	2.7e-06	miR-1250-5p	22.4016
rs4356955	A	G	0.2948	-0.1035	0.02133	1.52e-06	miR-1250-5p	23.545
rs7193354	A	G	0.1578	0.1369	0.02804	1.32e-06	miR-1250-5p	23.837
rs236430	T	C	0.1607	-0.1359	0.02731	8.16e-07	miR-1250-5p	24.7626
rs829832	T	C	0.08979	-0.1854	0.03643	4.66e-07	miR-1250-5p	25.9001
rs72637505	T	C	0.02338	-0.5236	0.1175	9.75e-06	miR-1251-3p	19.8575
rs11154531	G	C	0.2566	0.1489	0.03316	8.42e-06	miR-1251-3p	20.1632
rs11060309	T	C	0.01645	-0.5586	0.1238	7.55e-06	miR-1251-3p	20.3592
rs78667831	G	A	0.08774	-0.2206	0.04864	6.77e-06	miR-1251-3p	20.5695
rs320805	T	C	0.2328	-0.1487	0.03264	6.21e-06	miR-1251-3p	20.7549
rs73415855	T	C	0.04103	-0.3389	0.07431	6.03e-06	miR-1251-3p	20.7993
rs34593655	T	C	0.3391	0.1317	0.02869	5.26e-06	miR-1251-3p	21.0722
rs310006	C	A	0.3245	0.138	0.02992	4.74e-06	miR-1251-3p	21.2733
rs73609602	T	C	0.0317	0.3693	0.07911	3.67e-06	miR-1251-3p	21.7919
rs36931	T	C	0.1772	-0.1753	0.03621	1.6e-06	miR-1251-3p	23.4373
rs8127904	T	C	0.1067	-0.2229	0.04515	9.99e-07	miR-1251-3p	24.3728
rs1443618	G	A	0.2688	-0.1536	0.03097	8.9e-07	miR-1251-3p	24.598
rs73091431	A	G	0.02635	-0.4279	0.08448	5.24e-07	miR-1251-3p	25.6553
rs12822733	G	C	0.1675	0.1571	0.03482	7.63e-06	miR-1252-3p	20.3561
rs7310164	A	G	0.01482	-0.6794	0.1495	6.5e-06	miR-1252-3p	20.6523
rs10519293	C	T	0.3459	0.1209	0.02642	5.55e-06	miR-1252-3p	20.9405
rs9294802	C	A	0.117	-0.1943	0.04238	5.37e-06	miR-1252-3p	21.0196
rs917578	T	C	0.2827	0.1282	0.02774	4.54e-06	miR-1252-3p	21.3581
rs71321736	G	A	0.05211	-0.2737	0.05752	2.39e-06	miR-1252-3p	22.6418
rs2849030	G	A	0.3799	-0.1265	0.02612	1.59e-06	miR-1252-3p	23.455
rs113586345	T	C	0.04365	-0.2964	0.06056	1.22e-06	miR-1252-3p	23.9544
rs2159008	C	A	0.3587	-0.1272	0.0259	1.13e-06	miR-1252-3p	24.1199
rs1152929	C	T	0.0122	-0.6112	0.1365	8.82e-06	miR-1252-5p	20.0494
rs73533828	T	C	0.03954	-0.2952	0.06589	8.73e-06	miR-1252-5p	20.0721
rs139826260	A	G	0.02329	-0.4309	0.09593	8.26e-06	miR-1252-5p	20.1764
rs11204613	G	A	0.2549	0.1329	0.02942	7.36e-06	miR-1252-5p	20.4063
rs66732681	A	G	0.2124	-0.145	0.0318	6.03e-06	miR-1252-5p	20.7913
rs11759273	A	G	0.03581	-0.3061	0.06708	6e-06	miR-1252-5p	20.8229
rs77662723	G	T	0.0471	-0.283	0.06122	4.52e-06	miR-1252-5p	21.3691
rs72811340	T	C	0.01598	-0.5313	0.1141	3.83e-06	miR-1252-5p	21.6824
rs306707	A	C	0.4349	-0.1232	0.02617	3.03e-06	miR-1252-5p	22.1623
rs13214407	C	T	0.1877	-0.1629	0.0346	3.02e-06	miR-1252-5p	22.1661
rs1772294	G	A	0.4852	-0.1291	0.02691	1.97e-06	miR-1252-5p	23.0157
rs2991005	T	C	0.4209	0.1322	0.02715	1.39e-06	miR-1252-5p	23.7095
rs75218670	T	C	0.01499	-0.7299	0.1251	8.26e-09	miR-1252-5p	34.0418
rs9575621	A	C	0.09588	-0.1865	0.04156	8.42e-06	miR-1253	20.1375
rs3913464	T	A	0.3016	-0.1186	0.02639	8.23e-06	miR-1253	20.1972
rs116479963	G	A	0.0116	-0.5034	0.1103	5.94e-06	miR-1253	20.8293
rs7037510	T	G	0.01733	-0.5196	0.1115	3.83e-06	miR-1253	21.7164
rs7497204	T	C	0.2962	0.1266	0.02702	3.35e-06	miR-1253	21.9531
rs58367004	G	A	0.2474	-0.1369	0.02899	2.83e-06	miR-1253	22.3003
rs2887463	A	T	0.012	-0.4723	0.09953	2.55e-06	miR-1253	22.5179
rs149655500	T	C	0.06441	-0.2619	0.05135	4.4e-07	miR-1253	26.013
rs2140064	A	G	0.2644	-0.04819	0.01082	9.74e-06	miR-1254	19.8362
rs34436970	A	G	0.1973	-0.05569	0.0124	8.35e-06	miR-1254	20.1702
rs12666245	C	T	0.1813	0.05654	0.01253	7.54e-06	miR-1254	20.3615
rs4955720	A	C	0.3874	0.04436	0.009828	7.5e-06	miR-1254	20.3729
rs4795761	A	G	0.3069	0.04608	0.01019	7.31e-06	miR-1254	20.4492
rs142594122	A	T	0.177	-0.05497	0.01213	6.9e-06	miR-1254	20.5367
rs6461150	G	T	0.4212	0.04549	0.00982	4.32e-06	miR-1254	21.459
rs114665518	T	G	0.134	-0.06745	0.01443	3.6e-06	miR-1254	21.849
rs3097378	A	G	0.02133	-0.1712	0.03574	2.06e-06	miR-1254	22.9455
rs188671	C	T	0.2312	0.05168	0.01069	1.63e-06	miR-1254	23.3717
rs73682691	T	C	0.04139	-0.131	0.02568	4.4e-07	miR-1254	26.0227
rs349460	C	A	0.1302	-0.0701	0.01563	8.58e-06	miR-1255b-2-3p	20.1149
rs2399492	G	T	0.3673	0.04841	0.01077	8.24e-06	miR-1255b-2-3p	20.2041
rs63482	G	A	0.09351	0.07795	0.01734	8.11e-06	miR-1255b-2-3p	20.2085
rs149175824	T	C	0.04414	-0.1191	0.02619	6.38e-06	miR-1255b-2-3p	20.6801
rs1854793	T	G	0.1816	0.06376	0.01396	5.86e-06	miR-1255b-2-3p	20.8606
rs67864695	A	G	0.02753	0.1538	0.03361	5.6e-06	miR-1255b-2-3p	20.94
rs12475662	T	C	0.2989	0.05094	0.01099	4.33e-06	miR-1255b-2-3p	21.4844
rs1370252	G	C	0.3753	-0.05193	0.011	2.82e-06	miR-1255b-2-3p	22.287
rs2380178	T	C	0.358	0.05104	0.01057	1.68e-06	miR-1255b-2-3p	23.3169
rs3902821	G	A	0.4	0.09678	0.02164	9.02e-06	miR-1256	20.0012
rs78738732	A	G	0.02168	0.3468	0.07738	8.7e-06	miR-1256	20.0863
rs4513041	C	G	0.1248	0.1518	0.03334	6.3e-06	miR-1256	20.7306
rs149979379	G	A	0.01535	-0.4074	0.08948	6.24e-06	miR-1256	20.7296
rs10974315	C	T	0.01931	-0.5261	0.1139	4.65e-06	miR-1256	21.3348
rs3095127	A	C	0.09795	0.1723	0.03709	4.07e-06	miR-1256	21.5803
rs7614700	A	C	0.1414	-0.1448	0.03108	3.77e-06	miR-1256	21.7058
rs7587409	G	T	0.04387	-0.2681	0.05722	3.36e-06	miR-1256	21.9532
rs191016274	C	T	0.01121	-0.561	0.1187	2.8e-06	miR-1256	22.337
rs116109127	A	G	0.0118	-0.511	0.1019	6.72e-07	miR-1256	25.1474
rs11573898	T	C	0.09615	0.1719	0.0386	9.8e-06	miR-1257	19.8325
rs17311369	T	C	0.3146	0.1172	0.02604	7.97e-06	miR-1257	20.2569
rs6505991	T	G	0.4808	0.105	0.02334	7.97e-06	miR-1257	20.2384
rs74309218	G	T	0.01869	-0.4265	0.09447	7.5e-06	miR-1257	20.3822
rs34146378	G	A	0.0375	-0.2857	0.06303	6.9e-06	miR-1257	20.5459
rs4294817	A	G	0.3236	0.1132	0.02472	5.57e-06	miR-1257	20.9699
rs3106776	A	G	0.01737	-0.439	0.09352	3.24e-06	miR-1257	22.0354
rs13160364	C	A	0.4242	0.1106	0.0233	2.5e-06	miR-1257	22.5319
rs57189740	A	G	0.06338	-0.2368	0.04978	2.38e-06	miR-1257	22.6284
rs5765412	T	C	0.2753	0.1233	0.02585	2.25e-06	miR-1257	22.7512
rs79944865	A	G	0.01319	-0.5119	0.1056	1.56e-06	miR-1257	23.4986
rs2277160	T	A	0.4262	-0.1143	0.02343	1.34e-06	miR-1257	23.7984
rs75881699	A	G	0.01373	-0.5136	0.102	6.18e-07	miR-1257	25.3542
rs4861343	T	G	0.2057	-0.1361	0.03021	7.84e-06	miR-1258	20.2962
rs2965676	A	G	0.03777	-0.2989	0.06637	7.83e-06	miR-1258	20.2819
rs66475765	T	C	0.04727	-0.2635	0.05821	7.08e-06	miR-1258	20.4911
rs28363570	T	C	0.02163	-0.3705	0.08158	6.59e-06	miR-1258	20.6257
rs2210891	T	C	0.4873	-0.1114	0.02451	6.51e-06	miR-1258	20.6578
rs658224	A	T	0.2497	-0.1251	0.02739	5.88e-06	miR-1258	20.8608
rs16958112	C	T	0.01531	-0.4473	0.09566	3.54e-06	miR-1258	21.8644
rs2356762	G	A	0.02273	-0.3704	0.07846	2.84e-06	miR-1258	22.2867
rs116479017	C	G	0.01537	-0.4886	0.1022	2.14e-06	miR-1258	22.8563
rs2511688	T	C	0.1947	0.1499	0.03108	1.74e-06	miR-1258	23.2617
rs6518593	C	T	0.4185	0.1162	0.02409	1.73e-06	miR-1258	23.2669
rs142968906	C	A	0.02258	-0.3762	0.07728	1.4e-06	miR-1258	23.6975
rs12630647	A	G	0.1876	-0.155	0.03182	1.37e-06	miR-1258	23.7281
rs4927257	A	G	0.4391	0.1237	0.02511	1.06e-06	miR-1258	24.2687
rs847911	G	T	0.2219	-0.1246	0.0278	8.69e-06	miR-125a-3p	20.0885
rs116872976	A	G	0.01325	-0.4382	0.09751	8.23e-06	miR-125a-3p	20.1951
rs2327886	C	T	0.2665	0.1191	0.02645	7.81e-06	miR-125a-3p	20.2755
rs77428017	G	A	0.01163	-0.4719	0.1027	5.19e-06	miR-125a-3p	21.1134
rs79369643	C	T	0.03876	-0.2779	0.05972	3.92e-06	miR-125a-3p	21.654
rs62247064	T	C	0.0869	-0.1846	0.03953	3.63e-06	miR-125a-3p	21.8077
rs12480711	C	T	0.3107	0.1145	0.02406	2.36e-06	miR-125a-3p	22.6475
rs10169637	A	C	0.1324	-0.1589	0.03285	1.63e-06	miR-125a-3p	23.3979
rs72713786	G	A	0.03137	-0.3077	0.06357	1.6e-06	miR-125a-3p	23.4288
rs116651961	C	T	0.01133	-0.516	0.09973	3.04e-07	miR-125a-3p	26.77
rs28709871	T	C	0.0288	-0.3517	0.06739	2.39e-07	miR-125a-3p	27.2367
rs28568288	C	A	0.02579	-0.388	0.07333	1.65e-07	miR-125a-3p	27.9963
rs7634185	G	T	0.173	-0.07525	0.01687	9.57e-06	miR-125a-5p	19.8968
rs12454567	G	A	0.09109	0.1043	0.02337	9.47e-06	miR-125a-5p	19.9183
rs309004	C	T	0.1111	-0.09487	0.02111	8.19e-06	miR-125a-5p	20.1967
rs60621581	G	T	0.06282	-0.1252	0.02786	8.18e-06	miR-125a-5p	20.1951
rs162640	A	G	0.03553	-0.1623	0.03589	7.24e-06	miR-125a-5p	20.4498
rs74955600	T	C	0.04139	0.1558	0.03442	7.09e-06	miR-125a-5p	20.4886
rs6081195	T	G	0.4176	-0.06145	0.01343	5.66e-06	miR-125a-5p	20.9359
rs13393624	A	T	0.07895	-0.1149	0.02497	4.97e-06	miR-125a-5p	21.174
rs12483401	C	T	0.01362	0.2563	0.05511	3.96e-06	miR-125a-5p	21.629
rs75556680	C	G	0.02734	-0.1946	0.04152	3.36e-06	miR-125a-5p	21.967
rs62234595	T	C	0.06291	0.1289	0.02747	3.24e-06	miR-125a-5p	22.0185
rs293067	T	C	0.3378	0.06681	0.01393	1.99e-06	miR-125a-5p	23.0028
rs150803310	T	C	0.02628	0.1959	0.04074	1.86e-06	miR-125a-5p	23.1221
rs11230080	T	C	0.1999	0.0817	0.01665	1.15e-06	miR-125a-5p	24.0777
rs9312547	C	T	0.4556	-0.06749	0.0133	5.07e-07	miR-125a-5p	25.7499
rs11673260	G	A	0.2583	-0.1126	0.01491	1.32e-13	miR-125a-5p	57.0324
rs17677384	T	A	0.03257	-0.2938	0.06595	9.79e-06	miR-125b-1-3p	19.846
rs111509291	A	T	0.01396	-0.5493	0.1226	8.8e-06	miR-125b-1-3p	20.0742
rs10918614	T	C	0.2644	-0.1289	0.02868	8.16e-06	miR-125b-1-3p	20.1998
rs616130	C	A	0.4743	-0.1117	0.02479	7.75e-06	miR-125b-1-3p	20.3027
rs11119576	C	T	0.02205	0.4141	0.09109	6.46e-06	miR-125b-1-3p	20.6666
rs59076468	A	G	0.1469	0.1568	0.03412	5.09e-06	miR-125b-1-3p	21.119
rs35368410	A	G	0.2851	0.1274	0.02771	5.09e-06	miR-125b-1-3p	21.1381
rs72717876	A	T	0.0269	-0.3637	0.07906	5.05e-06	miR-125b-1-3p	21.1628
rs8096913	G	T	0.01718	-0.5514	0.1174	3.16e-06	miR-125b-1-3p	22.0596
rs13230603	T	C	0.151	-0.16	0.03385	2.8e-06	miR-125b-1-3p	22.342
rs72927305	C	T	0.01806	-0.4848	0.1025	2.73e-06	miR-125b-1-3p	22.3706
rs10864990	T	C	0.4312	0.1177	0.02478	2.49e-06	miR-125b-1-3p	22.5606
rs75374590	A	C	0.01229	-0.562	0.1174	2.07e-06	miR-125b-1-3p	22.9159
rs141520926	T	C	0.01295	-0.5092	0.1051	1.56e-06	miR-125b-1-3p	23.4731
rs6965104	C	T	0.375	0.1196	0.02446	1.26e-06	miR-125b-1-3p	23.9083
rs80141726	T	C	0.03595	-0.3618	0.06393	2.26e-08	miR-125b-1-3p	32.0278
rs9688915	A	G	0.06706	-0.2019	0.04423	5.93e-06	miR-125b-2-3p	20.8372
rs62384105	C	T	0.01774	-0.4015	0.08791	5.88e-06	miR-125b-2-3p	20.8591
rs9422989	T	C	0.1208	0.1668	0.03627	5.03e-06	miR-125b-2-3p	21.1493
rs13223723	C	T	0.2336	-0.126	0.02694	3.51e-06	miR-125b-2-3p	21.8749
rs12188779	T	C	0.01036	-0.5655	0.1205	3.25e-06	miR-125b-2-3p	22.0237
rs61480410	A	G	0.02021	-0.3721	0.0784	2.53e-06	miR-125b-2-3p	22.5262
rs115910604	G	A	0.0276	-0.3302	0.06831	1.66e-06	miR-125b-2-3p	23.3661
rs77792317	G	T	0.01613	-0.4458	0.08798	5.19e-07	miR-125b-2-3p	25.6751
rs2880232	A	G	0.08037	-0.2229	0.04322	3.28e-07	miR-125b-2-3p	26.5981
rs115539432	T	C	0.07417	-0.2305	0.04462	3.14e-07	miR-125b-2-3p	26.686
rs117781160	T	C	0.01857	0.1812	0.0407	1e-05	miR-125b-5p	19.8211
rs642991	T	C	0.4895	0.0481	0.01076	9.19e-06	miR-125b-5p	19.9832
rs17018040	G	A	0.04845	-0.1137	0.02539	8.81e-06	miR-125b-5p	20.0537
rs8075562	A	G	0.1914	-0.06335	0.01392	6.33e-06	miR-125b-5p	20.7117
rs117498255	T	C	0.02961	0.1478	0.03233	5.75e-06	miR-125b-5p	20.8996
rs4441026	G	A	0.322	0.05515	0.01182	3.69e-06	miR-125b-5p	21.7699
rs11515492	A	G	0.2516	0.0592	0.01268	3.62e-06	miR-125b-5p	21.7974
rs1978042	G	A	0.03677	0.1463	0.03087	2.6e-06	miR-125b-5p	22.4603
rs12505840	G	C	0.02513	0.1699	0.03493	1.42e-06	miR-125b-5p	23.6586
rs10041021	A	G	0.199	0.06862	0.01381	8.47e-07	miR-125b-5p	24.6896
rs62219539	A	G	0.04867	0.1296	0.0259	7.18e-07	miR-125b-5p	25.0386
rs72724777	C	A	0.1908	0.0719	0.01428	6.12e-07	miR-125b-5p	25.3514
rs9983777	G	T	0.2981	-0.06107	0.01208	5.5e-07	miR-125b-5p	25.5577
rs6520043	C	T	0.05066	-0.08126	0.01822	9.54e-06	miR-126-3p	19.891
rs1517929	T	A	0.2734	-0.03768	0.008424	9.03e-06	miR-126-3p	20.0071
rs10765846	T	C	0.1159	0.05817	0.01264	5e-06	miR-126-3p	21.1789
rs62521019	A	C	0.01585	-0.1399	0.0304	4.98e-06	miR-126-3p	21.1782
rs2519093	T	C	0.1794	0.06845	0.009937	1.26e-11	miR-126-3p	47.45
rs140892981	A	G	0.01161	0.2077	0.04608	7.72e-06	miR-126-5p	20.3165
rs59453710	C	T	0.0269	-0.1691	0.03737	7.19e-06	miR-126-5p	20.4758
rs138670150	T	C	0.0127	-0.3025	0.06642	6.26e-06	miR-126-5p	20.7421
rs76457404	C	T	0.0216	0.1825	0.03962	4.89e-06	miR-126-5p	21.2176
rs62542516	T	C	0.3873	-0.05582	0.01206	4.38e-06	miR-126-5p	21.4232
rs7146537	C	T	0.4011	0.0536	0.01151	3.87e-06	miR-126-5p	21.686
rs115976249	A	G	0.01554	-0.233	0.04902	2.44e-06	miR-126-5p	22.5925
rs79864544	C	T	0.02571	0.1787	0.03754	2.36e-06	miR-126-5p	22.66
rs115814665	T	C	0.009791	-0.274	0.05668	1.65e-06	miR-126-5p	23.3691
rs1407963	T	C	0.08933	-0.09897	0.02001	9.55e-07	miR-126-5p	24.4632
rs2282646	G	A	0.3597	-0.06395	0.01199	1.32e-07	miR-126-5p	28.4474
rs4597805	C	A	0.07274	-0.2155	0.04818	9.07e-06	miR-1261	20.006
rs73043146	T	C	0.009973	-0.5547	0.1236	8.52e-06	miR-1261	20.1409
rs28708549	T	C	0.01258	-0.5783	0.1284	7.81e-06	miR-1261	20.2851
rs11699117	A	G	0.02682	-0.3481	0.07698	7.21e-06	miR-1261	20.4481
rs3889775	T	C	0.235	-0.1392	0.03076	7.09e-06	miR-1261	20.4789
rs142989027	G	A	0.01649	-0.4585	0.1003	5.75e-06	miR-1261	20.8967
rs2963279	G	T	0.4868	-0.1167	0.0255	5.65e-06	miR-1261	20.9441
rs7558133	C	T	0.3083	0.1254	0.0274	5.61e-06	miR-1261	20.9457
rs28660085	G	C	0.1932	0.1531	0.03343	5.53e-06	miR-1261	20.9738
rs4923673	G	T	0.4955	-0.1183	0.02572	5.07e-06	miR-1261	21.1557
rs72845806	A	G	0.01135	-0.5694	0.1214	3.31e-06	miR-1261	21.9987
rs59439803	G	A	0.305	0.1299	0.02766	3.19e-06	miR-1261	22.0553
rs115168484	T	C	0.01105	-0.5517	0.1167	2.76e-06	miR-1261	22.3493
rs72626104	A	C	0.03088	-0.3372	0.07009	1.84e-06	miR-1261	23.1453
rs34181066	T	C	0.0104	-0.525	0.1088	1.73e-06	miR-1261	23.2842
rs12324990	C	A	0.03942	-0.334	0.069	1.6e-06	miR-1261	23.4312
rs115815625	T	A	0.02813	-0.3339	0.07486	9.55e-06	miR-1262	19.8945
rs524631	G	A	0.398	-0.1164	0.02602	9.01e-06	miR-1262	20.012
rs985146	C	T	0.1607	-0.1521	0.03399	8.96e-06	miR-1262	20.0242
rs137880	G	A	0.2934	-0.1259	0.02803	8.27e-06	miR-1262	20.1746
rs138571063	C	T	0.023	-0.3897	0.0864	7.62e-06	miR-1262	20.3439
rs8026803	C	T	0.2552	-0.133	0.0289	4.99e-06	miR-1262	21.1791
rs17835199	G	A	0.1853	-0.1551	0.03322	3.67e-06	miR-1262	21.7984
rs6745904	A	C	0.2323	-0.1471	0.03065	1.98e-06	miR-1262	23.0337
rs77432991	T	C	0.05976	-0.2606	0.05316	1.19e-06	miR-1262	24.0314
rs112789297	C	G	0.0643	-0.2508	0.04938	4.9e-07	miR-1262	25.796
rs2208744	C	A	0.4601	-0.1362	0.02534	1.06e-07	miR-1262	28.8896
rs75451054	T	C	0.05045	0.2562	0.05753	9.85e-06	miR-1263	19.8321
rs117710136	A	G	0.01267	-0.4725	0.1058	9.35e-06	miR-1263	19.9449
rs74569520	C	T	0.03567	-0.2954	0.06611	9.2e-06	miR-1263	19.9658
rs11774916	C	T	0.3225	0.1181	0.02626	8.12e-06	miR-1263	20.226
rs79953171	A	C	0.01108	-0.6011	0.1331	7.38e-06	miR-1263	20.3956
rs186575271	T	G	0.01035	-0.5532	0.1207	5.43e-06	miR-1263	21.0063
rs2093922	A	T	0.07933	-0.2214	0.04745	3.7e-06	miR-1263	21.7712
rs1040258	G	A	0.1781	0.1531	0.03274	3.54e-06	miR-1263	21.8672
rs6458092	G	A	0.09922	-0.2084	0.04454	3.47e-06	miR-1263	21.8925
rs31663	G	A	0.01072	-0.5541	0.1243	9.72e-06	miR-1264	19.8717
rs13415915	A	T	0.054	-0.2657	0.05945	9.18e-06	miR-1264	19.9747
rs10882181	A	G	0.1579	-0.1586	0.03541	8.84e-06	miR-1264	20.0611
rs9595930	C	T	0.01598	-0.5261	0.1173	8.56e-06	miR-1264	20.116
rs1465693	A	T	0.388	-0.1212	0.02697	8.32e-06	miR-1264	20.195
rs1416156	A	G	0.4097	0.1132	0.02507	7.36e-06	miR-1264	20.3884
rs74337460	A	T	0.06447	-0.2436	0.05278	4.69e-06	miR-1264	21.3018
rs73244487	T	A	0.02255	-0.3963	0.08555	4.33e-06	miR-1264	21.4589
rs4627609	C	T	0.354	0.1291	0.02662	1.54e-06	miR-1264	23.5199
rs2375216	C	T	0.3803	-0.1302	0.02653	1.16e-06	miR-1264	24.085
rs12741601	A	T	0.2004	-0.1617	0.03263	9.11e-07	miR-1264	24.5576
rs10959456	A	G	0.05563	-0.2989	0.05928	5.95e-07	miR-1264	25.4235
rs117163823	T	C	0.01662	-0.5779	0.1062	7.38e-08	miR-1264	29.6112
rs362857	G	T	0.02058	-0.344	0.07697	9.22e-06	miR-1265	19.9744
rs72748148	A	G	0.2109	0.1344	0.02961	6.73e-06	miR-1265	20.6026
rs74547391	G	C	0.01232	-0.4335	0.09552	6.71e-06	miR-1265	20.5963
rs2396759	C	T	0.2969	-0.1215	0.02664	6.06e-06	miR-1265	20.801
rs11238585	A	G	0.1285	-0.1483	0.03249	5.91e-06	miR-1265	20.8345
rs112883127	G	A	0.01918	-0.3963	0.08228	1.8e-06	miR-1265	23.1985
rs143674699	G	A	0.0134	-0.5659	0.1097	3.31e-07	miR-1265	26.6113
rs12103990	T	C	0.3344	0.1143	0.0251	6.3e-06	miR-1267	20.737
rs114655291	A	G	0.01501	0.4394	0.09594	5.52e-06	miR-1267	20.9759
rs78122395	A	C	0.01531	-0.4615	0.09999	4.68e-06	miR-1267	21.3025
rs7639965	G	C	0.06258	-0.2322	0.0503	4.63e-06	miR-1267	21.3102
rs832532	T	C	0.1618	-0.1514	0.03184	2.41e-06	miR-1267	22.6103
rs4961100	T	C	0.1176	-0.1841	0.03739	1.07e-06	miR-1267	24.2436
rs79094092	A	G	0.02323	-0.4316	0.08177	1.76e-07	miR-1267	27.8596
rs10151686	A	G	0.04771	-0.3013	0.05577	9.06e-08	miR-1267	29.1875
rs117558199	C	T	0.01647	-0.4152	0.09242	8.29e-06	miR-1269a	20.1829
rs117386566	G	A	0.01055	-0.5007	0.1105	6.93e-06	miR-1269a	20.532
rs17742591	C	G	0.05695	-0.2195	0.04843	6.91e-06	miR-1269a	20.5419
rs7621900	T	C	0.01523	-0.4426	0.0963	5.15e-06	miR-1269a	21.1237
rs74932561	G	A	0.01478	-0.4451	0.09483	3.24e-06	miR-1269a	22.0305
rs2290446	C	T	0.05456	-0.2532	0.0536	2.8e-06	miR-1269a	22.315
rs117213368	T	C	0.01091	-0.5282	0.1107	2.26e-06	miR-1269a	22.7668
rs56204520	A	G	0.0144	-0.4545	0.09496	2.09e-06	miR-1269a	22.908
rs6729758	T	C	0.0164	-0.458	0.09416	1.43e-06	miR-1269a	23.6591
rs148436832	A	G	0.01192	-0.5091	0.1036	1.13e-06	miR-1269a	24.1483
rs76263387	A	G	0.06473	-0.2454	0.04886	6.5e-07	miR-1269a	25.2256
rs6965784	C	A	0.01997	-0.4646	0.09128	4.67e-07	miR-1269a	25.9064
rs3924501	G	C	0.236	-0.1452	0.02821	3.48e-07	miR-1269a	26.4928
rs62352830	T	C	0.4564	-0.09279	0.02076	9.19e-06	miR-1269b	19.9778
rs4902606	G	A	0.3803	0.09429	0.02108	9.01e-06	miR-1269b	20.0074
rs2992710	G	A	0.1774	-0.1227	0.02725	7.85e-06	miR-1269b	20.2748
rs7239008	C	T	0.04284	0.2744	0.06036	6.44e-06	miR-1269b	20.6666
rs4708339	T	C	0.03007	-0.3193	0.06915	4.62e-06	miR-1269b	21.3213
rs873523	T	C	0.1899	0.1237	0.02674	4.45e-06	miR-1269b	21.4001
rs34138173	C	T	0.4738	-0.101	0.02093	1.72e-06	miR-1269b	23.2865
rs74621367	A	G	0.1488	-0.1462	0.03001	1.36e-06	miR-1269b	23.7336
rs61403293	T	C	0.02926	-0.3433	0.068	5.69e-07	miR-1269b	25.4876
rs75971635	A	G	0.01339	-0.5127	0.09261	4.45e-08	miR-1269b	30.6486
rs6722403	G	A	0.1556	-0.08031	0.01802	9.76e-06	miR-127-3p	19.8623
rs10485912	T	C	0.2405	-0.06664	0.01491	9.13e-06	miR-127-3p	19.9763
rs889942	G	A	0.2753	-0.06449	0.01434	8.09e-06	miR-127-3p	20.2249
rs74349951	G	A	0.01163	-0.2644	0.05871	7.84e-06	miR-127-3p	20.2814
rs7149926	T	C	0.2677	0.06643	0.01471	7.44e-06	miR-127-3p	20.394
rs73001784	A	G	0.02246	-0.2067	0.04553	6.65e-06	miR-127-3p	20.6104
rs13176940	C	T	0.3515	-0.06321	0.01375	5.1e-06	miR-127-3p	21.1332
rs180431	A	G	0.01877	-0.2717	0.05788	3.25e-06	miR-127-3p	22.0355
rs16831840	C	T	0.04858	-0.1436	0.03055	3.12e-06	miR-127-3p	22.0946
rs73163082	A	G	0.07642	-0.1143	0.02414	2.68e-06	miR-127-3p	22.4191
rs1952527	C	T	0.3448	0.061	0.01288	2.66e-06	miR-127-3p	22.4299
rs11156096	C	T	0.2162	-0.07429	0.01564	2.48e-06	miR-127-3p	22.5625
rs35874937	T	C	0.01161	-0.2833	0.05865	1.69e-06	miR-127-3p	23.3323
rs61846204	G	A	0.06874	-0.1228	0.02486	9.96e-07	miR-127-3p	24.4003
rs10146962	C	T	0.3327	-0.06677	0.01334	7.02e-07	miR-127-3p	25.0525
rs117354011	C	A	0.0136	-0.2775	0.05402	3.63e-07	miR-127-3p	26.3886
rs9400047	A	C	0.01396	-0.355	0.06613	1.09e-07	miR-127-3p	28.8177
rs150046801	T	C	0.01449	-0.2816	0.05113	5.17e-08	miR-127-3p	30.3329
rs117215582	C	A	0.01544	-0.2729	0.04687	8.92e-09	miR-127-3p	33.9014
rs150283379	T	C	0.01677	-0.3081	0.04719	1.29e-10	miR-127-3p	42.6269
rs6690680	C	T	0.1468	0.1188	0.02567	4.45e-06	miR-127-5p	21.4181
rs9945516	G	C	0.3512	-0.0896	0.0193	4.12e-06	miR-127-5p	21.5527
rs71308916	A	G	0.01223	-0.4902	0.1043	3.13e-06	miR-127-5p	22.0891
rs75506858	C	T	0.07673	-0.169	0.03577	2.79e-06	miR-127-5p	22.3221
rs1253892	A	G	0.1798	0.114	0.02388	2.21e-06	miR-127-5p	22.7898
rs4689984	C	T	0.4386	0.09139	0.01864	1.18e-06	miR-127-5p	24.0384
rs147822428	A	G	0.02628	0.2732	0.05564	1.14e-06	miR-127-5p	24.1094
rs115716697	A	G	0.01963	-0.3106	0.06306	1.06e-06	miR-127-5p	24.2602
rs76465878	T	G	0.02285	0.3474	0.07805	9.96e-06	miR-1270	19.8113
rs2155265	A	G	0.4908	0.1042	0.0234	9.87e-06	miR-1270	19.8291
rs58121758	T	A	0.03393	0.2782	0.06172	7.67e-06	miR-1270	20.3171
rs115816278	A	G	0.02628	-0.3392	0.07493	7.09e-06	miR-1270	20.4927
rs7074149	T	C	0.02393	-0.4437	0.09793	6.94e-06	miR-1270	20.528
rs76556624	T	C	0.01187	-0.4569	0.1001	6.02e-06	miR-1270	20.8341
rs9378877	A	G	0.3229	0.1134	0.02463	4.94e-06	miR-1270	21.1981
rs80136950	C	T	0.01997	-0.388	0.08411	4.74e-06	miR-1270	21.2798
rs6786466	A	C	0.01469	-0.5205	0.1127	4.6e-06	miR-1270	21.3301
rs690170	C	G	0.07935	-0.2137	0.04556	3.28e-06	miR-1270	22.001
rs191128972	A	G	0.0148	-0.4589	0.09533	1.82e-06	miR-1270	23.1727
rs140042042	T	C	0.01525	-0.4749	0.09843	1.74e-06	miR-1270	23.2782
rs977771	T	C	0.4911	-0.1183	0.0239	9.36e-07	miR-1270	24.5004
rs113431932	T	C	0.02673	-0.3613	0.07126	5.11e-07	miR-1270	25.7066
rs148019994	A	C	0.01544	-0.4782	0.09086	1.89e-07	miR-1270	27.6996
rs10180897	G	A	0.3871	0.08715	0.01928	7.29e-06	miR-1271-5p	20.4325
rs10794629	T	A	0.1883	-0.1109	0.02418	5.37e-06	miR-1271-5p	21.0354
rs148000793	T	G	0.04054	-0.2037	0.04442	5.35e-06	miR-1271-5p	21.0293
rs2342498	G	C	0.1645	-0.1136	0.02477	5.34e-06	miR-1271-5p	21.0332
rs41277662	G	A	0.06161	-0.1764	0.03811	4.41e-06	miR-1271-5p	21.4249
rs7491516	A	G	0.2142	-0.1075	0.02259	2.4e-06	miR-1271-5p	22.6456
rs12596890	G	A	0.2044	0.1102	0.02271	1.52e-06	miR-1271-5p	23.5466
rs7489134	G	A	0.2356	0.1263	0.02834	9.7e-06	miR-1272	19.8613
rs151084057	A	C	0.02387	-0.3385	0.07568	9.06e-06	miR-1272	20.0058
rs60747320	T	C	0.09	-0.1879	0.04197	8.9e-06	miR-1272	20.0436
rs56318210	T	A	0.06933	-0.206	0.04597	8.73e-06	miR-1272	20.081
rs75253663	A	G	0.02753	-0.3199	0.07106	7.92e-06	miR-1272	20.2665
rs72731046	A	G	0.01883	-0.398	0.0882	7.54e-06	miR-1272	20.3624
rs12351263	C	T	0.09375	0.1939	0.04207	4.8e-06	miR-1272	21.2427
rs62025614	G	T	0.02089	-0.3871	0.08331	4.06e-06	miR-1272	21.59
rs74932046	G	A	0.06658	-0.2445	0.05213	3.3e-06	miR-1272	21.998
rs10979018	T	C	0.1682	0.1488	0.03158	3e-06	miR-1272	22.2015
rs75390910	G	A	0.01242	-0.5292	0.1102	1.94e-06	miR-1272	23.0609
rs4565791	G	C	0.023	-0.1883	0.04143	6.51e-06	miR-1273a	20.6572
rs5002847	G	A	0.1738	-0.07988	0.01753	6.13e-06	miR-1273a	20.7641
rs12405882	A	G	0.03841	0.1506	0.03279	5.17e-06	miR-1273a	21.0944
rs34086653	G	A	0.2898	0.06835	0.01477	4.44e-06	miR-1273a	21.4149
rs500595	C	T	0.4142	0.06291	0.01358	4.34e-06	miR-1273a	21.4605
rs71581963	T	C	0.03399	-0.1644	0.03498	3.15e-06	miR-1273a	22.0884
rs4289181	G	A	0.2865	0.07092	0.01465	1.61e-06	miR-1273a	23.4349
rs36042356	A	G	0.06266	-0.1073	0.0241	9.9e-06	miR-1273c	19.8228
rs79911124	C	T	0.02039	-0.1787	0.03991	8.86e-06	miR-1273c	20.0487
rs1337160	G	A	0.1275	0.07795	0.01736	8.4e-06	miR-1273c	20.162
rs12135683	G	T	0.4936	-0.05313	0.01181	7.98e-06	miR-1273c	20.2386
rs72777442	G	A	0.2699	0.05836	0.01289	7.07e-06	miR-1273c	20.4986
rs117416931	A	G	0.01662	-0.2105	0.04612	6e-06	miR-1273c	20.8317
rs115620052	G	C	0.01859	-0.2024	0.04321	3.41e-06	miR-1273c	21.9408
rs4612876	G	C	0.4382	0.05575	0.01189	3.34e-06	miR-1273c	21.985
rs6114752	A	C	0.2464	0.06549	0.01386	2.81e-06	miR-1273c	22.3266
rs60802830	A	G	0.02878	-0.1834	0.0388	2.81e-06	miR-1273c	22.3427
rs11037215	T	C	0.1471	0.07895	0.0167	2.78e-06	miR-1273c	22.3497
rs590923	C	G	0.434	-0.05461	0.0113	1.66e-06	miR-1273c	23.3554
rs16999725	C	A	0.021	-0.2121	0.04337	1.25e-06	miR-1273c	23.9168
rs3799205	C	A	0.1041	-0.09461	0.01925	1.11e-06	miR-1273c	24.1553
rs112726310	G	A	0.01194	-0.2654	0.05347	8.76e-07	miR-1273c	24.6366
rs6075105	T	C	0.3465	-0.05945	0.01195	8.22e-07	miR-1273c	24.7496
rs80354373	A	T	0.01326	-0.1241	0.02766	8.58e-06	miR-1273d	20.1298
rs143207826	A	G	0.02225	-0.098	0.02153	6.31e-06	miR-1273d	20.7188
rs114585646	C	G	0.05764	-0.06254	0.01348	4.19e-06	miR-1273d	21.5246
rs13235960	T	C	0.4116	-0.02996	0.006302	2.44e-06	miR-1273d	22.601
rs3008642	A	C	0.1539	-0.04198	0.008627	1.41e-06	miR-1273d	23.6791
rs17586036	A	G	0.02097	-0.129	0.02868	8.11e-06	miR-1273e	20.2312
rs117768805	T	C	0.01231	-0.1661	0.03684	7.69e-06	miR-1273e	20.3283
rs76267324	A	G	0.05703	0.07434	0.01646	7.4e-06	miR-1273e	20.3979
rs74337740	T	G	0.01346	-0.1577	0.03459	6.09e-06	miR-1273e	20.7856
rs145961607	A	G	0.01664	-0.1398	0.03003	3.92e-06	miR-1273e	21.6722
rs1836657	G	C	0.2407	-0.0428	0.009044	2.69e-06	miR-1273e	22.3958
rs141511737	A	C	0.009921	0.1824	0.03817	2.16e-06	miR-1273e	22.8352
rs10520575	G	A	0.2039	-0.04594	0.009563	1.91e-06	miR-1273e	23.0778
rs10402948	T	C	0.07076	-0.08124	0.01642	9.5e-07	miR-1273e	24.479
rs747343	C	T	0.1686	-0.1015	0.02273	9.34e-06	miR-1273g-5p	19.9404
rs1041053	T	G	0.3632	0.07907	0.0176	8.25e-06	miR-1273g-5p	20.1836
rs12832278	G	A	0.08614	-0.1308	0.0291	8.13e-06	miR-1273g-5p	20.2036
rs522880	T	G	0.4656	-0.07425	0.0165	8.02e-06	miR-1273g-5p	20.25
rs115053224	G	A	0.02309	-0.258	0.05306	1.44e-06	miR-1273g-5p	23.6431
rs2532970	G	C	0.4033	-0.08475	0.0172	1.04e-06	miR-1273g-5p	24.2785
rs738748	C	T	0.2059	-0.1052	0.02043	3.39e-07	miR-1273g-5p	26.5152
rs4577324	G	A	0.3959	0.02781	0.006242	9.74e-06	miR-1273h-5p	19.8497
rs418141	A	G	0.2368	-0.031	0.006943	9.34e-06	miR-1273h-5p	19.9356
rs35622184	T	C	0.01575	-0.1071	0.02396	9.21e-06	miR-1273h-5p	19.9805
rs78036368	G	A	0.05799	-0.06209	0.01385	8.66e-06	miR-1273h-5p	20.0976
rs142251374	T	C	0.01108	-0.1301	0.029	8.54e-06	miR-1273h-5p	20.1261
rs10402948	T	C	0.07076	-0.05883	0.01306	7.86e-06	miR-1273h-5p	20.2914
rs6025077	C	T	0.2049	-0.03356	0.007399	6.77e-06	miR-1273h-5p	20.573
rs78117410	C	A	0.02378	-0.09648	0.02087	4.52e-06	miR-1273h-5p	21.3712
rs793787	T	C	0.3623	0.03034	0.006534	4.12e-06	miR-1273h-5p	21.5612
rs141429701	T	G	0.01318	-0.1278	0.02738	3.68e-06	miR-1273h-5p	21.7869
rs6892330	T	C	0.361	-0.02914	0.006226	3.44e-06	miR-1273h-5p	21.9059
rs141763024	A	G	0.02549	-0.099	0.0209	2.63e-06	miR-1273h-5p	22.4377
rs79096103	A	C	0.01247	-0.1287	0.02684	2.01e-06	miR-1273h-5p	22.9928
rs10516460	C	T	0.01806	-0.1134	0.02293	9.6e-07	miR-1273h-5p	24.4578
rs7112690	G	A	0.06952	-0.06523	0.0124	1.94e-07	miR-1273h-5p	27.6727
rs72810262	T	C	0.2391	-0.0375	0.00708	1.58e-07	miR-1273h-5p	28.0541
rs142343880	T	C	0.01348	0.3396	0.07608	9.39e-06	miR-1275	19.9248
rs148126746	C	G	0.05013	0.1674	0.03747	9.27e-06	miR-1275	19.9592
rs60373577	C	T	0.02861	0.2037	0.04556	9.12e-06	miR-1275	19.9901
rs4930677	T	C	0.1146	0.1143	0.02541	7.97e-06	miR-1275	20.2341
rs111676836	T	C	0.01474	0.3162	0.07016	7.75e-06	miR-1275	20.3116
rs118159385	A	G	0.0109	0.3358	0.07379	6.29e-06	miR-1275	20.7093
rs10824824	A	T	0.1428	0.1075	0.02361	6.19e-06	miR-1275	20.7312
rs112300345	T	C	0.01114	0.3483	0.07607	5.57e-06	miR-1275	20.9643
rs7305226	A	G	0.05404	0.1693	0.03694	5.45e-06	miR-1275	21.0049
rs2059459	A	G	0.01857	0.2679	0.058	4.63e-06	miR-1275	21.3348
rs80051501	G	A	0.02105	0.2497	0.05406	4.61e-06	miR-1275	21.3346
rs148685697	C	T	0.01173	0.3414	0.07386	4.55e-06	miR-1275	21.3653
rs190545909	T	C	0.01793	0.2818	0.06073	4.21e-06	miR-1275	21.5316
rs7844024	C	T	0.126	0.1142	0.0245	3.79e-06	miR-1275	21.727
rs116101930	C	T	0.2159	0.09534	0.02015	2.71e-06	miR-1275	22.3872
rs138046855	A	C	0.01751	0.293	0.0601	1.35e-06	miR-1275	23.7677
rs55760336	C	A	0.132	0.1159	0.02348	1.01e-06	miR-1275	24.3652
rs139795673	A	G	0.0144	0.3644	0.07037	2.94e-07	miR-1275	26.8152
rs35626559	C	T	0.01031	0.4265	0.08109	1.93e-07	miR-1275	27.6633
rs114623553	T	C	0.012	0.4102	0.07579	8.71e-08	miR-1275	29.2932
rs115143000	G	C	0.01127	0.42	0.07571	4.18e-08	miR-1275	30.7746
rs2685415	T	C	0.01343	0.4416	0.07093	8.29e-10	miR-1275	38.7613
rs3761806	C	T	0.09067	-0.2017	0.04524	9.64e-06	miR-1276	19.8777
rs9462880	T	C	0.3664	-0.1182	0.02609	6.95e-06	miR-1276	20.5252
rs77153493	T	G	0.01102	-0.5282	0.1161	6.36e-06	miR-1276	20.6982
rs77308648	A	G	0.08903	-0.1945	0.04245	5.49e-06	miR-1276	20.9935
rs117699387	C	T	0.01341	-0.5316	0.1157	5.19e-06	miR-1276	21.1107
rs9377103	C	T	0.08553	0.2224	0.04815	4.64e-06	miR-1276	21.3342
rs11175347	T	C	0.1348	0.1756	0.03774	3.97e-06	miR-1276	21.6494
rs9543043	C	A	0.2878	-0.1301	0.02757	2.88e-06	miR-1276	22.268
rs111556137	T	A	0.02738	-0.3808	0.0806	2.8e-06	miR-1276	22.3215
rs56392900	C	T	0.07529	-0.2281	0.04699	1.5e-06	miR-1276	23.5635
rs11933681	G	A	0.03567	-0.3527	0.07226	1.31e-06	miR-1276	23.824
rs2717270	G	A	0.1327	-0.1721	0.0382	7.82e-06	miR-1277-5p	20.2971
rs79018146	G	A	0.01958	0.426	0.09397	6.86e-06	miR-1277-5p	20.5514
rs9402619	A	C	0.3164	-0.1289	0.02829	6.14e-06	miR-1277-5p	20.7606
rs6670809	C	T	0.162	-0.1607	0.03465	4.19e-06	miR-1277-5p	21.5093
rs1317573	C	T	0.407	0.1255	0.02657	2.78e-06	miR-1277-5p	22.3102
rs16914525	A	G	0.03084	-0.4091	0.07787	2e-07	miR-1277-5p	27.6006
rs117051169	A	G	0.02102	-0.3935	0.08812	9.33e-06	miR-1278	19.9407
rs79901949	T	A	0.01811	0.4391	0.0976	8.03e-06	miR-1278	20.2408
rs1029361	C	A	0.02896	-0.3211	0.07125	7.73e-06	miR-1278	20.31
rs113701191	G	T	0.01243	-0.5326	0.1178	7.21e-06	miR-1278	20.4415
rs79453321	T	A	0.02445	0.4164	0.09167	6.58e-06	miR-1278	20.6332
rs11202946	G	T	0.02151	-0.4055	0.08909	6.28e-06	miR-1278	20.7169
rs10941413	G	A	0.0232	-0.3764	0.08257	6.08e-06	miR-1278	20.7804
rs72815615	A	T	0.1143	-0.1813	0.03952	5.33e-06	miR-1278	21.0456
rs181183308	A	G	0.02857	0.3552	0.07662	4.26e-06	miR-1278	21.4912
rs12098931	T	C	0.08083	-0.2177	0.04595	2.63e-06	miR-1278	22.4464
rs189379636	G	A	0.01558	-0.4492	0.09398	2.15e-06	miR-1278	22.8459
rs145323815	T	C	0.04783	-0.2958	0.06071	1.37e-06	miR-1278	23.7397
rs10136454	T	C	0.01542	-0.465	0.1037	8.57e-06	miR-1279	20.1071
rs11825823	T	C	0.3329	-0.1218	0.02677	6.41e-06	miR-1279	20.7013
rs7704337	G	A	0.233	0.1372	0.02987	5.21e-06	miR-1279	21.0978
rs2511660	T	C	0.2369	-0.1396	0.02986	3.55e-06	miR-1279	21.857
rs571528	T	G	0.2744	0.1342	0.02866	3.45e-06	miR-1279	21.9257
rs62125902	C	T	0.03324	-0.3446	0.07263	2.56e-06	miR-1279	22.5112
rs34964550	A	G	0.03947	-0.3495	0.07036	8.6e-07	miR-1279	24.6742
rs7818253	A	G	0.4923	-0.0873	0.01958	9.63e-06	miR-128-1-5p	19.8794
rs350201	G	A	0.3364	0.09378	0.02074	7.24e-06	miR-128-1-5p	20.4457
rs550391	G	A	0.3608	-0.09502	0.02097	6.89e-06	miR-128-1-5p	20.5321
rs76908095	G	T	0.06282	0.1942	0.04206	4.63e-06	miR-128-1-5p	21.3187
rs13165911	G	T	0.0535	-0.2044	0.04196	1.38e-06	miR-128-1-5p	23.7296
rs1489103	T	G	0.3316	-0.1063	0.02132	7.85e-07	miR-128-1-5p	24.8595
rs10852692	G	A	0.4539	-0.1129	0.02537	9.95e-06	miR-128-2-5p	19.8037
rs1922210	G	A	0.3427	-0.1176	0.02618	8.3e-06	miR-128-2-5p	20.1779
rs1963115	T	G	0.09881	-0.1897	0.04212	7.84e-06	miR-128-2-5p	20.2842
rs1349312	C	T	0.1947	-0.1411	0.03128	7.66e-06	miR-128-2-5p	20.3479
rs1814553	G	A	0.03687	0.3231	0.07146	7.22e-06	miR-128-2-5p	20.4432
rs4494593	G	A	0.01418	-0.5114	0.1121	5.95e-06	miR-128-2-5p	20.8118
rs182972544	A	T	0.01267	-0.5171	0.1127	5.36e-06	miR-128-2-5p	21.0524
rs13391524	C	A	0.02016	-0.4317	0.09408	5.29e-06	miR-128-2-5p	21.0557
rs115960647	T	C	0.01862	-0.4385	0.09506	4.76e-06	miR-128-2-5p	21.2786
rs2486052	T	C	0.2906	-0.1267	0.02748	4.75e-06	miR-128-2-5p	21.2579
rs74785697	T	G	0.02861	-0.3508	0.07584	4.48e-06	miR-128-2-5p	21.3955
rs75417178	C	T	0.04777	-0.2688	0.05757	3.64e-06	miR-128-2-5p	21.8005
rs117211998	A	G	0.01117	-0.5433	0.1163	3.6e-06	miR-128-2-5p	21.8233
rs76376472	A	C	0.01977	-0.4349	0.09194	2.72e-06	miR-128-2-5p	22.3753
rs74076650	A	G	0.01793	-0.4881	0.09988	1.28e-06	miR-128-2-5p	23.8814
rs80137169	T	G	0.02436	-0.3885	0.0793	1.2e-06	miR-128-2-5p	24.0014
rs7253694	C	T	0.0174	-0.5619	0.1136	9.55e-07	miR-128-2-5p	24.4659
rs12075191	A	G	0.04008	-0.32	0.06213	3.39e-07	miR-128-2-5p	26.5276
rs76683511	A	G	0.01272	-0.1583	0.03544	9.3e-06	miR-128-3p	19.9514
rs7689955	A	G	0.05395	-0.08753	0.0195	8.4e-06	miR-128-3p	20.1486
rs77041226	G	A	0.01194	-0.1823	0.04051	8e-06	miR-128-3p	20.2511
rs62277997	A	G	0.02056	-0.139	0.03082	7.61e-06	miR-128-3p	20.3406
rs342214	A	T	0.4097	0.04222	0.009359	7.6e-06	miR-128-3p	20.3506
rs117925172	A	G	0.01995	-0.1372	0.03016	6.43e-06	miR-128-3p	20.6941
rs162299	T	G	0.08126	-0.07114	0.0156	6.09e-06	miR-128-3p	20.7959
rs117798643	T	C	0.02853	-0.1218	0.02657	5.47e-06	miR-128-3p	21.0141
rs75048131	C	T	0.01055	-0.2148	0.04647	4.57e-06	miR-128-3p	21.366
rs62571854	C	T	0.01886	-0.1354	0.02925	4.36e-06	miR-128-3p	21.4282
rs78738039	A	G	0.01113	-0.1999	0.04296	3.94e-06	miR-128-3p	21.652
rs413976	G	T	0.01774	-0.1698	0.03643	3.81e-06	miR-128-3p	21.7249
rs142218190	T	C	0.02038	-0.155	0.03304	3.28e-06	miR-128-3p	22.0081
rs10142515	C	T	0.2516	-0.0464	0.009889	3.25e-06	miR-128-3p	22.0156
rs34503349	G	A	0.05811	-0.09204	0.01956	3.05e-06	miR-128-3p	22.1419
rs114243336	A	T	0.01374	-0.1966	0.04142	2.51e-06	miR-128-3p	22.5293
rs12651004	G	A	0.2184	-0.05197	0.01074	1.61e-06	miR-128-3p	23.4151
rs6021991	A	G	0.06594	-0.08979	0.01841	1.33e-06	miR-128-3p	23.7875
rs72738108	C	G	0.02013	-0.1467	0.02993	1.2e-06	miR-128-3p	24.0241
rs7635763	C	T	0.08678	-0.08362	0.017	1.11e-06	miR-128-3p	24.1948
rs77367824	C	T	0.01036	-0.2595	0.05257	1e-06	miR-128-3p	24.3668
rs1317376	A	G	0.01391	-0.1954	0.03955	9.88e-07	miR-128-3p	24.4093
rs35434953	A	T	0.02244	-0.1647	0.03225	4.25e-07	miR-128-3p	26.0812
rs139177598	A	G	0.01414	-0.1893	0.03546	1.27e-07	miR-128-3p	28.4986
rs72782863	C	T	0.02726	-0.4278	0.09538	8.56e-06	miR-1282	20.1172
rs184599977	G	A	0.01729	-0.4976	0.1105	7.9e-06	miR-1282	20.2785
rs6427043	T	A	0.048	-0.3214	0.07106	7.2e-06	miR-1282	20.457
rs7222039	T	C	0.4916	-0.1338	0.02957	7.14e-06	miR-1282	20.4743
rs494516	A	G	0.05867	-0.2865	0.06295	6.29e-06	miR-1282	20.7137
rs7838209	G	T	0.2014	-0.1676	0.03663	5.66e-06	miR-1282	20.9351
rs112257250	A	G	0.01577	-0.5542	0.1193	4.09e-06	miR-1282	21.58
rs1846664	C	T	0.02628	0.4646	0.09999	4.05e-06	miR-1282	21.5896
rs12459794	G	A	0.128	-0.2094	0.04459	3.22e-06	miR-1282	22.0535
rs7625323	T	C	0.03766	-0.3759	0.08005	3.19e-06	miR-1282	22.0507
rs117292434	T	C	0.01332	-0.6484	0.1286	5.97e-07	miR-1282	25.4217
rs115594283	C	G	0.02692	-0.3519	0.07771	7e-06	miR-1283	20.5062
rs12903075	A	G	0.07718	-0.2239	0.04933	6.69e-06	miR-1283	20.6009
rs10993730	G	A	0.01346	-0.5145	0.112	5.18e-06	miR-1283	21.1025
rs75528543	C	T	0.01847	-0.4546	0.09889	5.13e-06	miR-1283	21.1327
rs141702292	G	A	0.01933	-0.4567	0.09923	5e-06	miR-1283	21.1824
rs11612392	A	G	0.05232	0.2586	0.05568	4.1e-06	miR-1283	21.5704
rs1061128	G	A	0.3159	0.136	0.02907	3.49e-06	miR-1283	21.8871
rs1438220	A	G	0.3142	-0.1295	0.0273	2.55e-06	miR-1283	22.5016
rs79841662	C	G	0.03811	-0.3142	0.06561	2.05e-06	miR-1283	22.9336
rs67974916	C	T	0.1128	-0.2078	0.03998	2.68e-07	miR-1283	27.015
rs7157009	G	T	0.07966	-0.0573	0.01283	9.34e-06	miR-1285-5p	19.946
rs2037586	A	G	0.01881	-0.1116	0.02495	9.08e-06	miR-1285-5p	20.0072
rs7164776	A	C	0.06688	-0.06107	0.01365	8.96e-06	miR-1285-5p	20.0166
rs1203709	T	G	0.3295	0.0311	0.00689	7.46e-06	miR-1285-5p	20.3743
rs749008	G	A	0.3601	-0.03115	0.006806	5.59e-06	miR-1285-5p	20.9475
rs117177956	T	C	0.01554	-0.1171	0.02549	5.21e-06	miR-1285-5p	21.1045
rs191516183	A	G	0.009702	0.1562	0.03274	2.24e-06	miR-1285-5p	22.7617
rs860256	G	C	0.3607	-0.03341	0.006968	2e-06	miR-1285-5p	22.9899
rs12785660	A	G	0.07357	-0.06267	0.01263	8.82e-07	miR-1285-5p	24.6214
rs1354218	T	G	0.4916	-0.03465	0.006618	2.18e-07	miR-1285-5p	27.4128
rs74149908	C	T	0.03101	-0.329	0.0734	8.64e-06	miR-1287-3p	20.0909
rs62344738	T	C	0.4714	-0.1152	0.02569	8.61e-06	miR-1287-3p	20.1084
rs114239764	T	C	0.04615	-0.284	0.06312	8e-06	miR-1287-3p	20.2443
rs144618815	T	C	0.0141	-0.5043	0.1114	7.05e-06	miR-1287-3p	20.4931
rs4980202	A	C	0.2888	0.1323	0.0292	6.89e-06	miR-1287-3p	20.5283
rs10876907	C	G	0.01807	-0.5253	0.1155	6.39e-06	miR-1287-3p	20.6848
rs8003523	C	A	0.2581	-0.1338	0.02893	4.49e-06	miR-1287-3p	21.3902
rs12653513	C	T	0.01722	-0.4644	0.09811	2.69e-06	miR-1287-3p	22.4057
rs6831815	A	G	0.07588	-0.2303	0.04864	2.65e-06	miR-1287-3p	22.4182
rs117387894	C	G	0.01282	-0.5411	0.1115	1.49e-06	miR-1287-3p	23.5508
rs146903072	A	G	0.01911	-0.5056	0.09896	4.18e-07	miR-1287-3p	26.1033
rs118087273	T	G	0.01966	-0.5259	0.08991	7.72e-09	miR-1287-3p	34.2129
rs77867600	A	G	0.0205	-0.1298	0.02908	9.53e-06	miR-1287-5p	19.9233
rs570878	T	G	0.4933	-0.0347	0.007725	8.33e-06	miR-1287-5p	20.1772
rs116509147	C	A	0.01357	0.156	0.03454	7.43e-06	miR-1287-5p	20.3988
rs11633208	C	A	0.02423	0.1164	0.02569	6.95e-06	miR-1287-5p	20.5295
rs78130427	G	A	0.02584	-0.1269	0.02764	5.27e-06	miR-1287-5p	21.0789
rs260912	C	G	0.1278	-0.05458	0.01182	4.67e-06	miR-1287-5p	21.3222
rs12515575	A	G	0.1802	-0.04641	0.01004	4.51e-06	miR-1287-5p	21.3676
rs186198	C	A	0.4955	0.03671	0.007919	4.26e-06	miR-1287-5p	21.4896
rs3936100	T	G	0.3708	0.03792	0.008152	3.95e-06	miR-1287-5p	21.6376
rs849646	A	C	0.4654	-0.03737	0.008012	3.72e-06	miR-1287-5p	21.7553
rs73579152	C	G	0.01237	0.1948	0.04154	3.29e-06	miR-1287-5p	21.991
rs75306317	C	T	0.03092	0.1025	0.02168	2.78e-06	miR-1287-5p	22.3527
rs77346280	T	C	0.03895	0.1015	0.02142	2.61e-06	miR-1287-5p	22.454
rs12084966	C	T	0.01474	0.1926	0.04009	1.9e-06	miR-1287-5p	23.0802
rs13125087	T	A	0.1721	0.05324	0.01067	7.59e-07	miR-1287-5p	24.897
rs17150949	C	T	0.06242	-0.08542	0.01701	6.54e-07	miR-1287-5p	25.218
rs9849625	G	A	0.4318	0.1076	0.02388	7.76e-06	miR-1288-3p	20.3028
rs1228509	A	C	0.3543	0.116	0.02545	6.08e-06	miR-1288-3p	20.775
rs17556165	C	T	0.2146	0.1299	0.02845	5.95e-06	miR-1288-3p	20.8475
rs6596197	A	C	0.2628	0.1259	0.02734	4.9e-06	miR-1288-3p	21.2058
rs78140695	T	G	0.01837	-0.4202	0.09116	4.83e-06	miR-1288-3p	21.2473
rs7134028	C	T	0.3139	-0.1233	0.02668	4.63e-06	miR-1288-3p	21.3577
rs114068918	A	G	0.01282	-0.56	0.1211	4.47e-06	miR-1288-3p	21.3839
rs114722288	C	T	0.01065	-0.5885	0.1267	4.09e-06	miR-1288-3p	21.5744
rs186016706	C	T	0.01245	-0.5083	0.1092	3.87e-06	miR-1288-3p	21.6668
rs10753214	T	C	0.01671	-0.4464	0.09583	3.86e-06	miR-1288-3p	21.6993
rs11081762	C	A	0.1336	-0.1695	0.03628	3.6e-06	miR-1288-3p	21.8275
rs6742329	A	G	0.09606	0.1997	0.04264	3.39e-06	miR-1288-3p	21.9342
rs8024904	A	G	0.02551	-0.3943	0.08336	2.72e-06	miR-1288-3p	22.3737
rs9611337	A	T	0.1968	-0.1438	0.03033	2.58e-06	miR-1288-3p	22.4788
rs71318344	T	G	0.04188	-0.2776	0.05791	2.03e-06	miR-1288-3p	22.979
rs236976	A	G	0.03623	-0.3665	0.07607	1.79e-06	miR-1288-3p	23.2125
rs77954669	C	T	0.01374	-0.5143	0.1042	9.98e-07	miR-1288-3p	24.3611
rs59081474	G	C	0.2032	-0.1537	0.03051	5.98e-07	miR-1288-3p	25.3783
rs138569063	T	C	0.0135	-0.5746	0.1058	7.69e-08	miR-1288-3p	29.4958
rs141891488	T	C	0.02474	-0.3479	0.07779	9.09e-06	miR-1289	20.0014
rs78551325	G	A	0.03312	-0.286	0.06384	8.74e-06	miR-1289	20.07
rs2430363	G	A	0.3534	-0.1087	0.02407	7.38e-06	miR-1289	20.3942
rs17088150	C	T	0.1128	-0.1621	0.03541	5.6e-06	miR-1289	20.9563
rs187635614	G	A	0.01864	-0.3686	0.07766	2.52e-06	miR-1289	22.5276
rs114916085	T	C	0.01086	-0.5074	0.1063	2.22e-06	miR-1289	22.7842
rs145204812	A	G	0.03251	-0.3276	0.06361	3.4e-07	miR-1289	26.5239
rs11640767	A	G	0.3769	-0.1201	0.02248	1.26e-07	miR-1289	28.5426
rs2251545	A	C	0.01114	-0.5509	0.1236	9.66e-06	miR-129-1-3p	19.8659
rs6986138	A	C	0.09656	-0.2003	0.04472	8.79e-06	miR-129-1-3p	20.0613
rs58919115	A	G	0.07445	-0.2134	0.04735	7.75e-06	miR-129-1-3p	20.3118
rs151304	A	C	0.4807	0.115	0.02537	6.85e-06	miR-129-1-3p	20.5473
rs4629883	A	G	0.03137	-0.3489	0.07676	6.46e-06	miR-129-1-3p	20.6601
rs73420494	T	A	0.075	0.2248	0.04894	5.19e-06	miR-129-1-3p	21.0991
rs17207460	C	T	0.04248	-0.3109	0.06607	3.06e-06	miR-129-1-3p	22.1428
rs73020322	G	T	0.01461	-0.4739	0.1002	2.77e-06	miR-129-1-3p	22.3686
rs2113352	G	T	0.48	-0.1248	0.02613	2.2e-06	miR-129-1-3p	22.8113
rs12487924	A	G	0.1318	-0.1858	0.03866	1.89e-06	miR-129-1-3p	23.0976
rs76390864	G	A	0.03871	-0.3485	0.06962	7.08e-07	miR-129-1-3p	25.0575
rs143250491	A	G	0.01795	-0.4764	0.0949	6.64e-07	miR-129-1-3p	25.2006
rs62491301	T	C	0.1191	-0.2008	0.03981	5.89e-07	miR-129-1-3p	25.4415
rs37765	A	G	0.03491	-0.3667	0.07254	5.53e-07	miR-129-1-3p	25.5545
rs13337185	A	G	0.02987	-0.3676	0.07166	3.79e-07	miR-129-1-3p	26.3146
rs141994660	G	T	0.01258	-0.5916	0.1153	3.76e-07	miR-129-1-3p	26.3268
rs79825207	A	G	0.01166	-0.5959	0.1148	2.79e-07	miR-129-1-3p	26.9441
rs75469062	T	C	0.01169	-0.6195	0.1142	8.06e-08	miR-129-1-3p	29.4273
rs4773856	A	G	0.2487	-0.1163	0.02599	8.84e-06	miR-129-2-3p	20.0238
rs72783354	T	G	0.02323	-0.3282	0.07324	8.68e-06	miR-129-2-3p	20.0808
rs77682943	A	G	0.1	-0.1617	0.03601	8.3e-06	miR-129-2-3p	20.1639
rs7929001	A	G	0.3832	-0.1044	0.02324	8.27e-06	miR-129-2-3p	20.1804
rs6141040	T	A	0.4807	0.1042	0.02313	7.83e-06	miR-129-2-3p	20.2948
rs1483597	A	G	0.1873	0.1259	0.02785	7.26e-06	miR-129-2-3p	20.4362
rs3761221	T	C	0.01743	-0.3858	0.08416	5.46e-06	miR-129-2-3p	21.0142
rs1153737	A	T	0.0201	-0.4735	0.09285	4.42e-07	miR-129-2-3p	26.0062
rs77460197	A	G	0.06786	-0.1811	0.0401	7.43e-06	miR-129-5p	20.3961
rs8055270	C	T	0.1656	-0.1257	0.0277	6.78e-06	miR-129-5p	20.5926
rs10890742	G	A	0.3898	-0.09519	0.02094	6.45e-06	miR-129-5p	20.6647
rs1514140	G	A	0.3426	-0.1006	0.02194	5.41e-06	miR-129-5p	21.0244
rs113860485	T	G	0.04086	-0.2299	0.04995	4.97e-06	miR-129-5p	21.184
rs13294989	T	C	0.146	-0.1295	0.02793	4.22e-06	miR-129-5p	21.498
rs7636546	G	A	0.1705	-0.1295	0.0279	4.15e-06	miR-129-5p	21.5442
rs629822	C	A	0.1631	-0.131	0.02806	3.66e-06	miR-129-5p	21.7955
rs112274411	C	T	0.02199	-0.3444	0.07311	2.98e-06	miR-129-5p	22.1908
rs7641597	A	G	0.19	0.1268	0.02676	2.62e-06	miR-129-5p	22.4526
rs4630221	A	G	0.02075	-0.276	0.06197	9.86e-06	miR-1290	19.836
rs2890657	C	G	0.1876	0.09415	0.02111	9.63e-06	miR-1290	19.8913
rs10882585	C	G	0.04604	0.181	0.04049	9.12e-06	miR-1290	19.983
rs56735725	C	T	0.06113	-0.156	0.03479	8.6e-06	miR-1290	20.1067
rs9318768	T	C	0.3935	-0.07805	0.0174	8.54e-06	miR-1290	20.1209
rs6779125	C	G	0.3145	0.07882	0.01749	7.76e-06	miR-1290	20.3092
rs4795764	A	G	0.1669	0.1018	0.02228	5.86e-06	miR-1290	20.8769
rs78063025	T	C	0.01603	-0.2979	0.06476	5.03e-06	miR-1290	21.1606
rs544045	C	A	0.3054	-0.09795	0.02199	9.89e-06	miR-1291	19.8408
rs7281821	C	T	0.05636	-0.1981	0.04447	9.78e-06	miR-1291	19.8443
rs35235862	A	T	0.03846	-0.2345	0.0524	8.96e-06	miR-1291	20.0273
rs6582242	G	T	0.08656	-0.1732	0.0385	8.01e-06	miR-1291	20.2383
rs182025897	T	A	0.01111	-0.4286	0.09455	6.87e-06	miR-1291	20.5486
rs7694407	C	T	0.01821	-0.3768	0.0831	6.83e-06	miR-1291	20.5598
rs9463685	C	A	0.01274	-0.4207	0.09256	6.46e-06	miR-1291	20.6585
rs62108240	T	G	0.02267	-0.312	0.06766	4.78e-06	miR-1291	21.264
rs215530	A	G	0.1598	-0.1324	0.02799	2.73e-06	miR-1291	22.3754
rs118152346	G	A	0.01966	-0.3506	0.07239	1.58e-06	miR-1291	23.4567
rs112099627	T	C	0.01402	-0.439	0.08511	3.29e-07	miR-1291	26.6053
rs166694	T	C	0.2289	0.1256	0.02396	2.13e-07	miR-1291	27.4793
rs4881276	T	A	0.3628	-0.1185	0.02659	9.76e-06	miR-1292-5p	19.861
rs6805542	C	T	0.2267	-0.138	0.03053	7.24e-06	miR-1292-5p	20.4317
rs77758787	A	C	0.02326	-0.3757	0.08299	7.04e-06	miR-1292-5p	20.4942
rs9533356	C	G	0.2545	0.1358	0.02966	5.56e-06	miR-1292-5p	20.9632
rs66778937	G	A	0.1295	-0.1779	0.03866	5e-06	miR-1292-5p	21.1752
rs182370565	C	T	0.01835	-0.442	0.09383	3e-06	miR-1292-5p	22.1902
rs74042504	C	T	0.0513	-0.2656	0.05917	8.39e-06	miR-1293	20.149
rs79713290	G	A	0.3043	-0.1248	0.02781	8.39e-06	miR-1293	20.1385
rs2364722	G	A	0.2977	0.1289	0.02864	7.92e-06	miR-1293	20.2563
rs117932545	T	C	0.01995	-0.4006	0.08856	7.19e-06	miR-1293	20.4619
rs74894115	T	C	0.01615	-0.4734	0.104	6.28e-06	miR-1293	20.72
rs8000066	C	T	0.4812	0.1205	0.02647	6.27e-06	miR-1293	20.7236
rs58269862	G	A	0.05859	0.2619	0.05713	5.42e-06	miR-1293	21.0156
rs112232217	G	A	0.01602	-0.4717	0.1026	5.12e-06	miR-1293	21.1367
rs12458805	C	T	0.06565	0.2407	0.05217	4.73e-06	miR-1293	21.2868
rs138877862	C	A	0.01374	-0.4739	0.1002	2.75e-06	miR-1293	22.3686
rs9294301	A	G	0.355	-0.132	0.02723	1.55e-06	miR-1293	23.4992
rs2741845	G	T	0.3258	-0.1398	0.0287	1.39e-06	miR-1293	23.7274
rs79231703	T	C	0.01209	-0.5599	0.1128	8.6e-07	miR-1293	24.6378
rs879960	A	C	0.1873	-0.1256	0.02818	9.72e-06	miR-1294	19.8654
rs116543119	C	A	0.02539	-0.301	0.06708	8.46e-06	miR-1294	20.1348
rs184234625	G	T	0.01057	-0.4932	0.1093	7.54e-06	miR-1294	20.3613
rs7758509	C	T	0.2147	0.1229	0.02718	7.21e-06	miR-1294	20.4458
rs13009022	C	T	0.01722	-0.3741	0.08234	6.55e-06	miR-1294	20.6421
rs62305329	G	A	0.01346	-0.4183	0.09198	6.39e-06	miR-1294	20.6818
rs77002429	A	G	0.01695	-0.3949	0.0865	5.91e-06	miR-1294	20.8421
rs146183197	C	T	0.02953	-0.3066	0.06709	5.78e-06	miR-1294	20.8847
rs118180322	T	C	0.02177	-0.3419	0.07469	5.59e-06	miR-1294	20.9543
rs16920450	C	T	0.05099	-0.2367	0.05131	4.75e-06	miR-1294	21.281
rs116175823	A	T	0.01234	-0.4735	0.1025	4.65e-06	miR-1294	21.3399
rs117341399	C	G	0.02477	-0.3547	0.0761	3.81e-06	miR-1294	21.7247
rs9821576	A	G	0.2573	-0.1202	0.02528	2.43e-06	miR-1294	22.6076
rs34251262	C	T	0.4052	0.1085	0.02234	1.48e-06	miR-1294	23.5881
rs77179226	C	A	0.04947	-0.2773	0.05051	5.71e-08	miR-1294	30.1401
rs7122456	T	C	0.06809	-0.2208	0.0495	9.57e-06	miR-1295b-3p	19.897
rs77183572	A	C	0.01682	-0.4696	0.1048	8.67e-06	miR-1295b-3p	20.0786
rs12614118	T	C	0.173	0.145	0.03231	8.46e-06	miR-1295b-3p	20.1401
rs7818843	G	T	0.04746	-0.2515	0.05598	8.27e-06	miR-1295b-3p	20.1841
rs7039094	G	A	0.2387	0.1278	0.02837	7.77e-06	miR-1295b-3p	20.2928
rs7991602	G	A	0.07208	-0.2103	0.04663	7.61e-06	miR-1295b-3p	20.3398
rs73111252	A	C	0.1183	0.1707	0.03772	7.08e-06	miR-1295b-3p	20.4797
rs145867605	G	A	0.01876	-0.3661	0.0806	6.56e-06	miR-1295b-3p	20.6314
rs74870673	T	C	0.01307	-0.4854	0.1065	6.12e-06	miR-1295b-3p	20.7731
rs112278046	G	A	0.01799	-0.4444	0.09622	4.62e-06	miR-1295b-3p	21.3313
rs9792320	A	G	0.2238	-0.1391	0.03003	4.37e-06	miR-1295b-3p	21.4557
rs1225929	A	T	0.4107	-0.1174	0.02498	3.13e-06	miR-1295b-3p	22.0877
rs117804466	A	G	0.02922	-0.3468	0.07274	2.29e-06	miR-1295b-3p	22.7306
rs75819748	C	G	0.04111	-0.3044	0.06358	2.09e-06	miR-1295b-3p	22.9218
rs76199516	G	A	0.1298	-0.1291	0.02877	8.51e-06	miR-1296-3p	20.136
rs78300000	T	G	0.01302	-0.4012	0.08848	6.81e-06	miR-1296-3p	20.5604
rs11238061	C	A	0.1365	0.1296	0.0285	6.43e-06	miR-1296-3p	20.6786
rs35228933	A	G	0.1065	-0.1428	0.03106	5.11e-06	miR-1296-3p	21.1375
rs1767175	C	T	0.0319	-0.2774	0.05962	3.93e-06	miR-1296-3p	21.6486
rs117088712	T	C	0.013	-0.3937	0.08411	3.44e-06	miR-1296-3p	21.9097
rs7088116	A	G	0.03747	0.232	0.04901	2.66e-06	miR-1296-3p	22.4082
rs117192305	A	G	0.02679	-0.2807	0.05801	1.62e-06	miR-1296-3p	23.4142
rs12150051	C	A	0.4226	0.09761	0.01968	8.92e-07	miR-1296-3p	24.6002
rs7904014	G	A	0.4777	-0.08949	0.0198	7.27e-06	miR-1296-5p	20.4277
rs78808046	A	G	0.03638	-0.243	0.05357	6.79e-06	miR-1296-5p	20.5764
rs4111473	G	A	0.2443	0.1034	0.02272	6.44e-06	miR-1296-5p	20.7121
rs13151337	T	C	0.4874	-0.08716	0.019	5.37e-06	miR-1296-5p	21.0439
rs80106349	G	A	0.01913	-0.3487	0.0752	4.25e-06	miR-1296-5p	21.5015
rs79088432	T	C	0.07106	0.1846	0.03941	3.37e-06	miR-1296-5p	21.9407
rs16924377	G	A	0.06959	-0.1819	0.03854	2.87e-06	miR-1296-5p	22.2762
rs2919379	A	G	0.1417	0.1364	0.02847	2.03e-06	miR-1296-5p	22.9538
rs6936834	T	G	0.2507	0.1081	0.02244	1.79e-06	miR-1296-5p	23.2063
rs77396594	T	G	0.01693	-0.3737	0.07729	1.65e-06	miR-1296-5p	23.3776
rs115477639	G	A	0.01861	-0.3396	0.0696	1.32e-06	miR-1296-5p	23.8077
rs6461190	C	G	0.02549	-0.3231	0.06442	6.77e-07	miR-1296-5p	25.1555
rs75990686	G	A	0.01469	-0.5516	0.1237	9.73e-06	miR-1297	19.8842
rs2383713	T	C	0.01708	-0.4514	0.1011	9.41e-06	miR-1297	19.9352
rs2079130	A	G	0.246	-0.1281	0.02846	7.94e-06	miR-1297	20.2595
rs884176	G	C	0.1984	-0.1512	0.03322	6.34e-06	miR-1297	20.7159
rs72620738	C	G	0.1095	0.1977	0.04268	4.32e-06	miR-1297	21.4568
rs117071645	T	C	0.019	-0.4118	0.08829	3.74e-06	miR-1297	21.7545
rs10507173	G	A	0.02679	-0.4015	0.086	3.63e-06	miR-1297	21.7959
rs57358231	A	G	0.1221	-0.1828	0.03891	3.17e-06	miR-1297	22.0714
rs149347248	G	A	0.01403	-0.5255	0.1109	2.58e-06	miR-1297	22.4534
rs2601628	T	C	0.1248	-0.1841	0.03795	1.52e-06	miR-1297	23.5334
rs12632518	G	A	0.1156	-0.2033	0.03962	3.77e-07	miR-1297	26.3297
rs61594095	T	G	0.02237	-0.442	0.08602	3.61e-07	miR-1297	26.4025
rs6815337	A	C	0.4458	-0.115	0.02579	9.62e-06	miR-1298-3p	19.8835
rs1997951	A	C	0.1351	0.164	0.03649	8.18e-06	miR-1298-3p	20.1995
rs80122869	A	G	0.01979	-0.3857	0.08562	7.82e-06	miR-1298-3p	20.2931
rs35135756	A	G	0.01403	-0.4479	0.09882	6.88e-06	miR-1298-3p	20.5434
rs142747206	T	C	0.01693	-0.475	0.1046	6.55e-06	miR-1298-3p	20.6217
rs1538386	T	A	0.2729	0.1288	0.02822	5.95e-06	miR-1298-3p	20.8314
rs75721203	T	C	0.04339	-0.2895	0.0629	4.97e-06	miR-1298-3p	21.1834
rs34150410	A	G	0.01253	-0.4735	0.1019	4.08e-06	miR-1298-3p	21.5919
rs7105293	G	A	0.289	0.1287	0.02771	4.07e-06	miR-1298-3p	21.5717
rs10167494	T	C	0.3793	-0.1235	0.0256	1.72e-06	miR-1298-3p	23.2731
rs12894038	T	C	0.166	-0.1673	0.03383	9.58e-07	miR-1298-3p	24.4561
rs10067788	C	A	0.0686	-0.2521	0.05059	7.95e-07	miR-1298-3p	24.8323
rs80195420	T	G	0.01544	-0.5604	0.1059	1.64e-07	miR-1298-3p	28.003
rs75294498	A	G	0.01459	-0.4978	0.1116	9.54e-06	miR-1298-5p	19.8967
rs112441655	C	T	0.01569	-0.5039	0.1127	9.04e-06	miR-1298-5p	19.9913
rs7203033	T	C	0.09286	-0.2161	0.04821	8.67e-06	miR-1298-5p	20.0926
rs12035416	C	T	0.1926	-0.1554	0.03428	6.87e-06	miR-1298-5p	20.5504
rs11077289	A	C	0.272	-0.141	0.03096	6.19e-06	miR-1298-5p	20.7413
rs7902564	A	G	0.4083	-0.124	0.02717	5.92e-06	miR-1298-5p	20.8288
rs7153942	A	G	0.08408	-0.2248	0.04835	4e-06	miR-1298-5p	21.6172
rs188474299	A	G	0.03995	-0.3426	0.07354	3.83e-06	miR-1298-5p	21.7034
rs7610040	T	G	0.08	-0.2427	0.05174	3.27e-06	miR-1298-5p	22.0032
rs144784643	T	C	0.05284	-0.2945	0.06271	3.19e-06	miR-1298-5p	22.0545
rs145569889	A	G	0.01155	-0.6969	0.1428	1.31e-06	miR-1298-5p	23.8169
rs74572080	C	G	0.03299	-0.3538	0.07212	1.16e-06	miR-1298-5p	24.066
rs11145844	T	C	0.1061	-0.2401	0.04429	8.25e-08	miR-1298-5p	29.3882
rs181243992	A	G	0.01857	0.2704	0.0606	9.5e-06	miR-1299	19.9099
rs62381853	T	C	0.07632	0.1413	0.0316	9.13e-06	miR-1299	19.9945
rs9866251	A	G	0.01221	0.3928	0.08777	8.91e-06	miR-1299	20.0286
rs16852914	A	G	0.03217	-0.2382	0.05275	7.48e-06	miR-1299	20.391
rs6080709	C	T	0.1815	-0.1002	0.02218	7.42e-06	miR-1299	20.4086
rs77071376	A	G	0.03402	0.2112	0.04676	7.35e-06	miR-1299	20.4004
rs149148192	G	A	0.03821	0.198	0.04317	5.36e-06	miR-1299	21.0362
rs9296384	C	T	0.1955	0.09624	0.02094	5.11e-06	miR-1299	21.1231
rs76040429	A	C	0.06818	0.1587	0.03447	4.93e-06	miR-1299	21.1968
rs4571967	G	T	0.2672	0.08734	0.01877	3.89e-06	miR-1299	21.652
rs10847663	G	A	0.4854	-0.07967	0.01707	3.7e-06	miR-1299	21.7832
rs9833584	A	G	0.01463	0.3234	0.06835	2.72e-06	miR-1299	22.3874
rs12126772	C	T	0.1786	-0.1044	0.02205	2.68e-06	miR-1299	22.4173
rs73419011	C	A	0.01587	0.3154	0.06629	2.39e-06	miR-1299	22.6374
rs6791751	T	C	0.1782	-0.1096	0.02239	1.22e-06	miR-1299	23.9614
rs140837785	T	C	0.02111	0.3111	0.05734	8.05e-08	miR-1299	29.4364
rs61985825	G	A	0.2225	-0.0871	0.01948	9.08e-06	miR-1301-3p	19.9921
rs36083872	G	A	0.1007	0.1306	0.02892	7.45e-06	miR-1301-3p	20.3934
rs17046465	G	A	0.06432	0.1523	0.03338	6e-06	miR-1301-3p	20.8174
rs28402983	C	T	0.04917	-0.1737	0.03785	5.28e-06	miR-1301-3p	21.0605
rs34110662	T	G	0.1139	-0.1219	0.02647	4.92e-06	miR-1301-3p	21.208
rs77560160	T	C	0.07015	-0.1518	0.03199	2.52e-06	miR-1301-3p	22.5172
rs2667022	C	G	0.02118	-0.3103	0.06495	2.17e-06	miR-1301-3p	22.8247
rs7982534	A	G	0.4551	-0.08059	0.01681	2e-06	miR-1301-3p	22.9841
rs74747765	A	G	0.02421	-0.2518	0.05156	1.3e-06	miR-1301-3p	23.8498
rs139975549	G	C	0.01567	-0.2405	0.05384	9.27e-06	miR-1301-5p	19.9535
rs78753647	A	G	0.00969	-0.3492	0.07486	3.71e-06	miR-1301-5p	21.7595
rs2693860	A	G	0.07533	-0.1233	0.0263	3.33e-06	miR-1301-5p	21.9793
rs41266009	A	G	0.01783	-0.4763	0.1069	9.66e-06	miR-1302	19.8521
rs61781594	A	G	0.01365	-0.4958	0.1109	9.08e-06	miR-1302	19.9871
rs143033357	A	G	0.0138	-0.4817	0.1075	8.71e-06	miR-1302	20.0787
rs12062205	A	G	0.02507	-0.3846	0.08554	8.14e-06	miR-1302	20.2153
rs11852014	C	G	0.02188	-0.4332	0.09613	7.78e-06	miR-1302	20.3076
rs76969758	A	G	0.01262	-0.5215	0.115	6.89e-06	miR-1302	20.5643
rs71328603	G	T	0.2108	-0.1405	0.03075	5.86e-06	miR-1302	20.8767
rs66494118	T	C	0.01722	-0.4552	0.09939	5.55e-06	miR-1302	20.9758
rs35686798	T	A	0.05452	0.2501	0.05422	4.74e-06	miR-1302	21.2769
rs111239689	A	G	0.3742	-0.1248	0.02704	4.65e-06	miR-1302	21.3018
rs62326863	A	G	0.2012	-0.1557	0.03367	4.51e-06	miR-1302	21.3841
rs73373377	G	A	0.01615	-0.533	0.1146	3.98e-06	miR-1302	21.6314
rs150381172	C	T	0.04381	0.2958	0.06283	3.02e-06	miR-1302	22.1647
rs35076304	C	G	0.0105	-0.5801	0.1206	1.86e-06	miR-1302	23.1372
rs140727301	T	C	0.01243	-0.5858	0.1201	1.34e-06	miR-1302	23.791
rs2412615	A	T	0.4103	0.1336	0.02692	8.94e-07	miR-1302	24.6299
rs7696173	A	T	0.2895	0.1459	0.0292	7.39e-07	miR-1302	24.9658
rs9507931	G	T	0.01173	-0.579	0.1137	4.57e-07	miR-1302	25.932
rs138516992	C	T	0.03346	-0.2212	0.04925	8.34e-06	miR-1303	20.1724
rs55727418	T	A	0.2222	-0.09024	0.02007	8.07e-06	miR-1303	20.2164
rs117776898	G	A	0.01224	-0.3668	0.07928	4.45e-06	miR-1303	21.4058
rs7961391	A	G	0.1572	0.1079	0.02307	3.48e-06	miR-1303	21.875
rs78344077	G	A	0.02842	-0.2225	0.04659	2.19e-06	miR-1303	22.8073
rs55916509	T	C	0.05806	-0.1826	0.03794	1.83e-06	miR-1303	23.1636
rs139034078	A	G	0.0149	0.3347	0.06856	1.31e-06	miR-1303	23.8325
rs2952550	A	C	0.3881	-0.08399	0.01653	4.85e-07	miR-1303	25.8172
rs9599017	G	T	0.3079	0.09147	0.01768	3.03e-07	miR-1303	26.7666
rs116125277	C	G	0.02537	-0.2205	0.04951	9.91e-06	miR-1304-3p	19.835
rs149035390	G	C	0.01457	-0.2919	0.06543	9.59e-06	miR-1304-3p	19.9028
rs2773397	G	A	0.011	-0.4057	0.09087	9.37e-06	miR-1304-3p	19.9328
rs2283937	C	T	0.1797	-0.093	0.02073	8.5e-06	miR-1304-3p	20.1265
rs240051	A	C	0.4974	-0.07346	0.01636	8.4e-06	miR-1304-3p	20.1621
rs861361	G	A	0.04722	-0.1603	0.03572	8.4e-06	miR-1304-3p	20.1393
rs141064219	A	G	0.01607	-0.2949	0.06562	8.19e-06	miR-1304-3p	20.1965
rs6932085	A	G	0.03113	-0.2347	0.05126	5.56e-06	miR-1304-3p	20.9638
rs13379220	C	T	0.02513	-0.2622	0.05709	5.22e-06	miR-1304-3p	21.0933
rs4870175	T	G	0.02878	-0.2619	0.0563	3.97e-06	miR-1304-3p	21.6398
rs31901	C	A	0.2786	-0.08189	0.01745	3.24e-06	miR-1304-3p	22.0227
rs112234592	T	C	0.01669	-0.2832	0.06025	3.13e-06	miR-1304-3p	22.0939
rs16938395	T	C	0.0873	-0.1397	0.02964	2.98e-06	miR-1304-3p	22.2145
rs118170461	T	A	0.01722	-0.2815	0.05868	1.96e-06	miR-1304-3p	23.0132
rs1783008	G	T	0.01556	-0.3193	0.06558	1.39e-06	miR-1304-3p	23.7058
rs115408146	T	C	0.02182	-0.248	0.05007	9.19e-07	miR-1304-3p	24.5329
rs78094030	G	C	0.01447	-0.3597	0.0666	9.22e-08	miR-1304-3p	29.1697
rs112470799	A	G	0.011	-0.3869	0.06825	2.11e-08	miR-1304-3p	32.136
rs117277398	C	G	0.01325	-0.3602	0.0808	9.7e-06	miR-1304-5p	19.8731
rs9596839	A	G	0.2877	-0.09817	0.02154	6.13e-06	miR-1304-5p	20.7714
rs2058378	A	G	0.2745	-0.09872	0.02121	3.9e-06	miR-1304-5p	21.6635
rs114630479	A	G	0.01708	-0.3532	0.07577	3.78e-06	miR-1304-5p	21.7294
rs7221505	A	G	0.2542	-0.1052	0.02241	3.22e-06	miR-1304-5p	22.0368
rs16876945	G	A	0.243	-0.1065	0.02244	2.5e-06	miR-1304-5p	22.5244
rs11706121	G	A	0.1015	0.1535	0.03221	2.32e-06	miR-1304-5p	22.711
rs9946589	C	G	0.07228	-0.23	0.05158	9.67e-06	miR-1305	19.8835
rs8035837	C	T	0.01736	-0.6975	0.1556	8.65e-06	miR-1305	20.0941
rs4685134	C	A	0.1054	0.1936	0.04317	8.56e-06	miR-1305	20.1116
rs17336036	G	T	0.0643	0.24	0.0533	7.93e-06	miR-1305	20.2753
rs77665742	G	A	0.06485	-0.2393	0.05229	5.62e-06	miR-1305	20.9434
rs79998055	T	G	0.02519	-0.3711	0.08069	5.05e-06	miR-1305	21.1516
rs7568231	A	G	0.419	0.1175	0.02543	4.55e-06	miR-1305	21.3493
rs140633275	T	G	0.1221	-0.1915	0.04143	4.54e-06	miR-1305	21.3652
rs2110034	A	G	0.4265	0.1211	0.02585	3.37e-06	miR-1305	21.9466
rs115443630	T	C	0.02584	-0.3896	0.08238	2.74e-06	miR-1305	22.3663
rs382888	A	C	0.3001	-0.1434	0.03006	2.24e-06	miR-1305	22.7573
rs77249562	G	A	0.02793	-0.3621	0.07523	1.83e-06	miR-1305	23.1673
rs6650979	C	T	0.04336	-0.3093	0.06223	8.47e-07	miR-1305	24.7036
rs11689558	C	G	0.3632	0.1348	0.02708	8.03e-07	miR-1305	24.7789
rs57113736	C	T	0.05172	-0.1944	0.04356	9.54e-06	miR-1306-3p	19.9167
rs4889062	G	A	0.09474	-0.1411	0.03145	8.54e-06	miR-1306-3p	20.1286
rs9429817	A	G	0.2938	0.09568	0.02131	8.32e-06	miR-1306-3p	20.1593
rs2832055	C	G	0.2513	0.09546	0.02123	8.07e-06	miR-1306-3p	20.2182
rs264631	G	C	0.02666	-0.2781	0.06173	7.78e-06	miR-1306-3p	20.296
rs2080602	T	C	0.1237	0.1318	0.02918	7.37e-06	miR-1306-3p	20.4014
rs4342958	T	G	0.01149	-0.4091	0.0888	4.85e-06	miR-1306-3p	21.2243
rs62524911	A	G	0.01444	-0.3359	0.07282	4.74e-06	miR-1306-3p	21.2774
rs113379083	A	G	0.01265	-0.3748	0.08048	3.87e-06	miR-1306-3p	21.6882
rs80195374	A	G	0.01816	-0.3168	0.06695	2.69e-06	miR-1306-3p	22.3908
rs117747569	C	G	0.01403	-0.3805	0.07939	2.01e-06	miR-1306-3p	22.9709
rs9842841	A	G	0.0207	-0.3221	0.06253	3.4e-07	miR-1306-3p	26.5341
rs1061678	C	T	0.03061	-0.1567	0.03522	9.95e-06	miR-1306-5p	19.7952
rs17182586	A	T	0.259	0.05387	0.0118	5.9e-06	miR-1306-5p	20.8415
rs73164224	C	T	0.02692	-0.1501	0.03219	3.77e-06	miR-1306-5p	21.743
rs2796034	G	T	0.4108	0.05084	0.01084	3.3e-06	miR-1306-5p	21.9964
rs4490135	T	C	0.1565	0.07129	0.01496	2.29e-06	miR-1306-5p	22.7088
rs7760647	A	G	0.348	0.05373	0.01095	1.17e-06	miR-1306-5p	24.0772
rs79221369	A	T	0.04719	-0.1379	0.02621	1.91e-07	miR-1306-5p	27.6818
rs77468640	C	T	0.04728	-0.09534	0.02134	9.23e-06	miR-1307-3p	19.96
rs7603617	G	A	0.3173	0.04619	0.01031	8.82e-06	miR-1307-3p	20.0714
rs7103271	C	T	0.2004	0.05561	0.01237	8.14e-06	miR-1307-3p	20.21
rs13242382	A	G	0.3668	0.04395	0.009723	7.27e-06	miR-1307-3p	20.4323
rs12119679	A	G	0.3534	-0.04476	0.009901	7.27e-06	miR-1307-3p	20.4372
rs7641727	G	A	0.3821	-0.04464	0.009849	6.86e-06	miR-1307-3p	20.543
rs4795063	C	T	0.04381	0.1126	0.02374	2.55e-06	miR-1307-3p	22.4965
rs113333577	A	G	0.02774	-0.1399	0.02801	7.51e-07	miR-1307-3p	24.9465
rs12743325	G	A	0.3434	0.05332	0.009693	5.31e-08	miR-1307-3p	30.2596
rs2065470	C	G	0.09371	-0.07691	0.01709	8e-06	miR-1307-5p	20.2526
rs10314	G	C	0.1291	-0.06454	0.01422	6.69e-06	miR-1307-5p	20.5996
rs10181994	A	T	0.2943	0.04521	0.009823	4.99e-06	miR-1307-5p	21.1827
rs73214109	A	G	0.01974	0.141	0.03054	4.68e-06	miR-1307-5p	21.3157
rs3824341	A	C	0.1845	0.05312	0.01151	4.67e-06	miR-1307-5p	21.2993
rs78259751	T	C	0.01823	0.1706	0.03654	3.63e-06	miR-1307-5p	21.7982
rs3127503	G	A	0.3582	-0.04492	0.009614	3.58e-06	miR-1307-5p	21.8309
rs58617002	A	G	0.07597	0.0802	0.01687	2.42e-06	miR-1307-5p	22.6005
rs6593654	G	A	0.1032	0.0724	0.0152	2.31e-06	miR-1307-5p	22.6877
rs62072403	G	A	0.01252	0.2012	0.04109	1.22e-06	miR-1307-5p	23.9764
rs12862613	C	A	0.3457	-0.05016	0.009531	1.9e-07	miR-1307-5p	27.6973
rs9587986	A	G	0.02267	0.1581	0.0298	1.52e-07	miR-1307-5p	28.1469
rs11191667	A	G	0.3169	-0.06765	0.009669	6.39e-12	miR-1307-5p	48.9522
rs10170341	T	C	0.4739	-0.05498	0.01232	9.4e-06	miR-130a-3p	19.9154
rs62201225	C	G	0.1641	-0.07396	0.01652	8.83e-06	miR-130a-3p	20.0435
rs58554992	G	A	0.04534	-0.1257	0.02771	6.7e-06	miR-130a-3p	20.5777
rs76313963	A	C	0.009987	-0.2717	0.05953	6e-06	miR-130a-3p	20.8309
rs2945965	A	G	0.3427	-0.05755	0.01241	4.22e-06	miR-130a-3p	21.5054
rs782003	C	T	0.2451	0.06806	0.0144	2.8e-06	miR-130a-3p	22.3388
rs9593804	C	T	0.2347	-0.07017	0.01476	2.45e-06	miR-130a-3p	22.6011
rs9527301	T	C	0.1974	0.07413	0.01559	2.4e-06	miR-130a-3p	22.6098
rs10792145	C	T	0.197	0.07872	0.0151	2.48e-07	miR-130a-3p	27.1779
rs11229075	C	A	0.2601	0.2922	0.008899	1.23e-142	miR-130a-3p	1078.15
rs9682109	T	A	0.04663	-0.2587	0.05791	9.25e-06	miR-130a-5p	19.9566
rs6747983	T	A	0.2203	-0.1308	0.02908	8.02e-06	miR-130a-5p	20.2314
rs118010514	A	G	0.0306	-0.307	0.06809	7.66e-06	miR-130a-5p	20.3287
rs9927642	A	G	0.03647	-0.2715	0.06019	7.63e-06	miR-130a-5p	20.3466
rs60488197	G	A	0.04814	-0.2607	0.05759	7.06e-06	miR-130a-5p	20.4922
rs4922579	T	C	0.4949	0.1101	0.02392	4.95e-06	miR-130a-5p	21.1862
rs1387417	T	A	0.1869	0.1381	0.02967	3.9e-06	miR-130a-5p	21.6647
rs77806558	T	C	0.0164	-0.417	0.08876	3.18e-06	miR-130a-5p	22.0718
rs7336291	T	C	0.02739	-0.446	0.08228	8.21e-08	miR-130a-5p	29.382
rs17034238	T	C	0.0336	0.1331	0.02987	9.77e-06	miR-130b-3p	19.8557
rs41291364	A	T	0.04452	-0.1149	0.02566	8.84e-06	miR-130b-3p	20.0506
rs1340682	G	A	0.3799	-0.04769	0.01063	8.61e-06	miR-130b-3p	20.1274
rs113696405	T	C	0.03042	-0.1306	0.02885	7.07e-06	miR-130b-3p	20.4925
rs3744582	T	C	0.0891	-0.08584	0.01895	7e-06	miR-130b-3p	20.5192
rs6955893	C	T	0.02324	-0.1629	0.03557	5.56e-06	miR-130b-3p	20.9737
rs117272752	A	G	0.01921	-0.1805	0.03935	5.35e-06	miR-130b-3p	21.0409
rs7567864	C	T	0.3251	-0.05139	0.01118	5.11e-06	miR-130b-3p	21.1287
rs72713661	T	G	0.03307	0.1336	0.02887	4.4e-06	miR-130b-3p	21.4151
rs4675422	T	C	0.01123	-0.2725	0.05845	3.78e-06	miR-130b-3p	21.7352
rs7811109	A	C	0.4252	0.05062	0.01082	3.49e-06	miR-130b-3p	21.8872
rs7233393	A	G	0.2572	0.05571	0.01179	2.79e-06	miR-130b-3p	22.3274
rs11714666	T	G	0.4839	0.05367	0.01056	4.85e-07	miR-130b-3p	25.8307
rs447001	T	C	0.4485	-0.1546	0.008831	3.85e-57	miR-130b-3p	306.478
rs114707458	A	G	0.0678	-0.1225	0.02748	9.63e-06	miR-130b-5p	19.8719
rs4737895	C	T	0.1587	0.08269	0.01849	9.1e-06	miR-130b-5p	20.0001
rs748001	T	C	0.2532	-0.0691	0.01536	8.07e-06	miR-130b-5p	20.2383
rs7627589	G	A	0.2233	-0.07468	0.01646	6.74e-06	miR-130b-5p	20.5849
rs9547890	C	G	0.1504	-0.08839	0.01934	5.76e-06	miR-130b-5p	20.8878
rs74629891	G	A	0.009702	-0.4173	0.09019	4.44e-06	miR-130b-5p	21.4082
rs74331120	A	G	0.07087	-0.1173	0.02534	4.37e-06	miR-130b-5p	21.4281
rs476713	G	A	0.3826	0.0632	0.0136	4.02e-06	miR-130b-5p	21.5952
rs4662890	T	C	0.4346	-0.06094	0.01309	3.89e-06	miR-130b-5p	21.6733
rs142448227	T	C	0.02774	-0.1783	0.03826	3.81e-06	miR-130b-5p	21.7176
rs11675137	C	T	0.4859	0.06643	0.01372	1.57e-06	miR-130b-5p	23.4434
rs16930819	C	T	0.04841	0.1499	0.03051	1.12e-06	miR-130b-5p	24.139
rs145414515	C	T	0.01461	0.2697	0.05418	8.17e-07	miR-130b-5p	24.779
rs447001	T	C	0.4485	-0.09996	0.01332	1.88e-13	miR-130b-5p	56.3176
rs7260218	T	A	0.323	0.09457	0.02107	8.4e-06	miR-132-3p	20.1455
rs6917549	G	A	0.1723	-0.1229	0.02716	7.2e-06	miR-132-3p	20.476
rs11532495	T	C	0.3032	-0.09651	0.02131	7.01e-06	miR-132-3p	20.5106
rs12492148	C	T	0.01842	-0.3446	0.07303	2.88e-06	miR-132-3p	22.2653
rs6910395	C	T	0.06616	-0.1995	0.04193	2.39e-06	miR-132-3p	22.6379
rs1109338	T	C	0.4864	0.1006	0.02023	8.45e-07	miR-132-3p	24.7289
rs1588571	T	C	0.02481	-0.3511	0.06676	1.93e-07	miR-132-3p	27.6585
rs4450444	G	T	0.398	-0.1114	0.02486	8.63e-06	miR-132-5p	20.0802
rs8053926	G	C	0.03338	-0.2817	0.06226	7.13e-06	miR-132-5p	20.4718
rs113332727	C	A	0.02285	-0.3259	0.07197	7.04e-06	miR-132-5p	20.5053
rs143357009	G	C	0.01396	-0.4444	0.09768	6.36e-06	miR-132-5p	20.6984
rs28918119	A	G	0.02667	-0.346	0.07369	3.24e-06	miR-132-5p	22.0463
rs138241413	G	A	0.01163	-0.5141	0.1077	2.23e-06	miR-132-5p	22.7858
rs7696323	T	C	0.3397	-0.1163	0.02413	1.77e-06	miR-132-5p	23.2298
rs149709881	A	G	0.01601	-0.4839	0.08703	3.85e-08	miR-132-5p	30.9153
rs73920774	G	A	0.111	-0.1514	0.03389	9.25e-06	miR-1321	19.9576
rs6436372	T	C	0.06395	-0.2185	0.04878	8.79e-06	miR-1321	20.0641
rs67896250	G	C	0.4065	0.1015	0.02266	8.68e-06	miR-1321	20.0638
rs2677428	A	G	0.01779	-0.3683	0.08195	8.22e-06	miR-1321	20.1979
rs11059691	T	G	0.3519	-0.1098	0.02399	5.69e-06	miR-1321	20.9481
rs147387318	A	G	0.0105	-0.4527	0.09881	5.48e-06	miR-1321	20.9903
rs12456739	A	G	0.49	0.1064	0.02304	4.59e-06	miR-1321	21.3264
rs113025348	T	C	0.04803	-0.2289	0.04926	4.04e-06	miR-1321	21.5925
rs75534763	T	C	0.01478	-0.4185	0.08945	3.47e-06	miR-1321	21.8892
rs139613936	T	C	0.01104	-0.4785	0.1017	3.05e-06	miR-1321	22.1372
rs72823998	G	C	0.05446	-0.2371	0.04964	2.19e-06	miR-1321	22.8139
rs2908687	G	T	0.146	-0.1606	0.03065	2.16e-07	miR-1321	27.4555
rs7181423	G	A	0.2243	-0.09503	0.0213	9.57e-06	miR-1322	19.905
rs17045775	A	T	0.1466	0.114	0.02539	8.35e-06	miR-1322	20.1597
rs3731037	A	G	0.1076	-0.1265	0.02811	8e-06	miR-1322	20.2516
rs146289962	T	C	0.3096	-0.08562	0.01866	5.33e-06	miR-1322	21.0536
rs79936724	C	T	0.01966	-0.2929	0.06349	4.74e-06	miR-1322	21.2828
rs79774126	C	A	0.05716	-0.1688	0.03639	4.2e-06	miR-1322	21.517
rs2673514	G	C	0.2765	-0.0949	0.02042	4.07e-06	miR-1322	21.5984
rs78643664	C	T	0.01469	-0.3348	0.07115	3.08e-06	miR-1322	22.1422
rs77305501	T	A	0.05742	-0.1886	0.03966	2.41e-06	miR-1322	22.614
rs149846476	A	G	0.0144	-0.3518	0.07159	1.12e-06	miR-1322	24.1483
rs16919939	A	G	0.02666	-0.2727	0.05487	8.5e-07	miR-1322	24.7002
rs10879214	A	G	0.3106	-0.1153	0.02555	7.58e-06	miR-1323	20.3646
rs2876049	G	A	0.4757	0.1104	0.02442	7.32e-06	miR-1323	20.4384
rs75619705	G	A	0.1316	-0.1569	0.03462	6.93e-06	miR-1323	20.5396
rs1935391	G	A	0.3945	-0.1157	0.02534	5.89e-06	miR-1323	20.8475
rs6870205	A	G	0.01828	-0.4507	0.09735	4.39e-06	miR-1323	21.434
rs189722669	C	T	0.01102	-0.5356	0.1136	2.96e-06	miR-1323	22.2292
rs7427631	C	T	0.416	-0.1171	0.02432	1.82e-06	miR-1323	23.1839
rs1369495	G	T	0.1636	-0.1631	0.03284	8.7e-07	miR-1323	24.6662
rs77870099	C	T	0.03069	-0.303	0.06763	8.7e-06	miR-1324	20.0727
rs144242331	A	G	0.01044	-0.5312	0.1179	7.77e-06	miR-1324	20.2996
rs117252589	G	A	0.02676	-0.3374	0.07433	6.66e-06	miR-1324	20.6045
rs61910583	T	G	0.0138	-0.4083	0.08878	5.05e-06	miR-1324	21.1509
rs13069465	T	C	0.324	-0.1172	0.02484	2.88e-06	miR-1324	22.2614
rs137855196	G	C	0.0407	-0.2881	0.06039	2.24e-06	miR-1324	22.7592
rs1981399	C	T	0.1104	0.188	0.03886	1.61e-06	miR-1324	23.4051
rs77350816	G	C	0.05421	-0.2585	0.05029	3.56e-07	miR-1324	26.4215
rs1631283	C	G	0.01671	-0.5432	0.1055	3.41e-07	miR-1324	26.5103
rs138639389	A	G	0.01117	0.6419	0.1439	9.56e-06	miR-133a-3p	19.8982
rs112254953	G	A	0.02354	-0.4345	0.09675	8.3e-06	miR-133a-3p	20.1687
rs117589588	T	C	0.02738	0.4353	0.0955	6.13e-06	miR-133a-3p	20.7764
rs12624608	A	C	0.2288	0.394	0.03343	2.84e-29	miR-133a-3p	138.906
rs139407761	G	C	0.01772	-0.2862	0.06429	9.94e-06	miR-133a-5p	19.8177
rs73128592	A	G	0.2038	-0.09781	0.02197	9.93e-06	miR-133a-5p	19.8201
rs79881393	C	T	0.03752	-0.211	0.04738	9.82e-06	miR-133a-5p	19.8324
rs10231010	T	C	0.1197	0.1202	0.02698	9.82e-06	miR-133a-5p	19.8484
rs72862280	T	C	0.0189	-0.2787	0.06217	8.65e-06	miR-133a-5p	20.0961
rs74053178	T	C	0.01556	-0.3307	0.07376	8.59e-06	miR-133a-5p	20.1014
rs9457841	C	T	0.3059	-0.0869	0.01934	8.21e-06	miR-133a-5p	20.1895
rs112565346	G	T	0.01252	-0.3482	0.0774	8.05e-06	miR-133a-5p	20.2384
rs4793264	T	C	0.2807	0.08912	0.0198	7.94e-06	miR-133a-5p	20.2591
rs1654959	A	G	0.3051	0.08372	0.0186	7.91e-06	miR-133a-5p	20.2597
rs6927927	A	G	0.1536	-0.1091	0.02406	6.86e-06	miR-133a-5p	20.5617
rs112199024	A	G	0.08603	0.149	0.03257	5.67e-06	miR-133a-5p	20.9284
rs8847	T	C	0.2558	0.08983	0.01944	4.57e-06	miR-133a-5p	21.3526
rs7959509	C	A	0.3929	-0.08242	0.01781	4.43e-06	miR-133a-5p	21.416
rs4470256	G	C	0.2634	-0.09235	0.01953	2.76e-06	miR-133a-5p	22.3599
rs77942151	T	C	0.04663	-0.2074	0.04068	4.4e-07	miR-133a-5p	25.993
rs75615368	G	A	0.0359	-0.3858	0.08635	9.21e-06	miR-133b	19.9618
rs1458596	A	G	0.1357	0.2233	0.04982	8.68e-06	miR-133b	20.0895
rs9953855	T	C	0.06689	-0.3115	0.0677	5.03e-06	miR-133b	21.1709
rs9352387	A	G	0.1746	0.2004	0.04273	3.28e-06	miR-133b	21.9953
rs79895362	T	A	0.02639	-0.4996	0.1008	9.09e-07	miR-133b	24.5654
rs13137142	G	T	0.281	-0.1842	0.0354	2.59e-07	miR-133b	27.0753
rs11906462	T	C	0.2036	0.4466	0.03799	3.06e-29	miR-133b	138.197
rs1827557	A	G	0.3974	0.1137	0.02521	7.61e-06	miR-134-3p	20.3411
rs9551051	G	A	0.1431	-0.1648	0.03626	6.48e-06	miR-134-3p	20.6566
rs1407184	A	G	0.3912	0.1161	0.02536	5.53e-06	miR-134-3p	20.9588
rs188631686	A	G	0.01161	-0.5306	0.1132	3.35e-06	miR-134-3p	21.9706
rs74955195	A	G	0.01548	-0.4901	0.1033	2.54e-06	miR-134-3p	22.5097
rs7197153	C	G	0.115	-0.1944	0.0409	2.45e-06	miR-134-3p	22.5915
rs6077493	C	T	0.4684	0.1202	0.02528	2.4e-06	miR-134-3p	22.6076
rs2340009	A	G	0.2719	-0.1429	0.0298	2.01e-06	miR-134-3p	22.9949
rs6776318	C	T	0.2568	-0.145	0.02855	4.88e-07	miR-134-3p	25.7943
rs860335	G	A	0.3735	0.1343	0.02635	4.46e-07	miR-134-3p	25.9771
rs71513812	G	A	0.1339	-0.1897	0.03683	3.37e-07	miR-134-3p	26.5296
rs1599056	A	G	0.02064	-0.2125	0.04768	9.69e-06	miR-134-5p	19.863
rs6136960	A	C	0.1641	-0.07943	0.01775	8.97e-06	miR-134-5p	20.025
rs59899613	A	G	0.01623	0.2156	0.04818	8.9e-06	miR-134-5p	20.0246
rs12030772	T	G	0.2174	-0.07141	0.01582	7.45e-06	miR-134-5p	20.3754
rs10265407	A	G	0.3969	0.05853	0.01295	7.32e-06	miR-134-5p	20.4276
rs12479368	C	G	0.03543	-0.1707	0.03726	5.52e-06	miR-134-5p	20.9885
rs150139807	T	C	0.02922	-0.1796	0.03848	3.68e-06	miR-134-5p	21.7842
rs117883879	C	T	0.0128	-0.2482	0.05314	3.61e-06	miR-134-5p	21.8153
rs12338553	G	C	0.09655	0.1072	0.02281	3.11e-06	miR-134-5p	22.0871
rs861497	A	C	0.01202	0.3679	0.07722	2.33e-06	miR-134-5p	22.6986
rs10444644	T	C	0.01133	-0.3214	0.06624	1.53e-06	miR-134-5p	23.5424
rs2777530	A	G	0.3223	-0.06768	0.01322	3.98e-07	miR-134-5p	26.2094
rs7039594	G	A	0.201	0.1186	0.02661	9.64e-06	miR-1343-5p	19.8646
rs55950030	T	C	0.2986	-0.09758	0.02178	8.74e-06	miR-1343-5p	20.0727
rs77728352	G	A	0.04161	-0.2295	0.05118	8.63e-06	miR-1343-5p	20.1078
rs72832229	A	G	0.01798	0.3487	0.07721	7.44e-06	miR-1343-5p	20.3966
rs1531261	C	G	0.01537	-0.6603	0.1427	4.44e-06	miR-1343-5p	21.4109
rs7763911	G	A	0.09671	-0.1583	0.0342	4.41e-06	miR-1343-5p	21.4244
rs11732473	A	G	0.2346	0.1115	0.02377	3.29e-06	miR-1343-5p	22.0035
rs5007237	A	T	0.2302	-0.1148	0.0244	3.06e-06	miR-1343-5p	22.1363
rs17166937	A	G	0.01083	-0.5084	0.106	1.96e-06	miR-1343-5p	23.0038
rs34281218	G	A	0.07328	-0.2001	0.03773	1.54e-07	miR-1343-5p	28.1268
rs9471609	C	A	0.08707	-0.1916	0.03528	7.86e-08	miR-1343-5p	29.494
rs4926509	A	C	0.03585	-0.2989	0.06682	8.99e-06	miR-135a-3p	20.0096
rs111334112	A	G	0.01946	-0.3937	0.08595	5.52e-06	miR-135a-3p	20.9816
rs80080127	C	T	0.02569	-0.3547	0.07725	5.25e-06	miR-135a-3p	21.0827
rs72818115	A	G	0.01786	-0.4093	0.08902	5.08e-06	miR-135a-3p	21.1402
rs1076180	A	G	0.01653	-0.4212	0.09088	4.29e-06	miR-135a-3p	21.4803
rs146512128	G	A	0.01065	-0.5427	0.115	2.92e-06	miR-135a-3p	22.2702
rs78374458	G	T	0.02049	-0.3916	0.08296	2.84e-06	miR-135a-3p	22.2817
rs78235335	C	T	0.02273	-0.3825	0.07928	1.73e-06	miR-135a-3p	23.2775
rs4905132	G	C	0.1218	0.1894	0.03925	1.73e-06	miR-135a-3p	23.2852
rs72622855	T	C	0.01245	-0.5196	0.1062	1.25e-06	miR-135a-3p	23.9381
rs56123330	C	T	0.01328	-0.5129	0.1046	1.19e-06	miR-135a-3p	24.0437
rs140294272	G	A	0.01297	-0.492	0.1	1.09e-06	miR-135a-3p	24.2064
rs7640951	A	G	0.4166	-0.1255	0.02437	3.45e-07	miR-135a-3p	26.5202
rs77437271	T	G	0.05644	-0.2814	0.05091	4.67e-08	miR-135a-3p	30.5522
rs1321596	A	G	0.4922	-0.1167	0.02616	9.56e-06	miR-135a-5p	19.9006
rs9353722	A	C	0.4758	0.114	0.02473	4.79e-06	miR-135a-5p	21.2501
rs7425971	T	C	0.0815	0.2244	0.04855	4.55e-06	miR-135a-5p	21.3632
rs62559703	A	G	0.1277	-0.1956	0.03945	9.04e-07	miR-135a-5p	24.5835
rs6545373	T	A	0.2328	0.1603	0.03109	3.3e-07	miR-135a-5p	26.5843
rs9902581	T	C	0.3037	-0.1255	0.02805	8.91e-06	miR-135b-3p	20.018
rs4701647	A	G	0.2083	0.1362	0.03043	8.82e-06	miR-135b-3p	20.0332
rs2760484	T	C	0.2903	0.1296	0.0287	7.49e-06	miR-135b-3p	20.3914
rs74329459	T	C	0.1228	0.1645	0.03628	6.8e-06	miR-135b-3p	20.5588
rs73600836	T	G	0.02763	-0.3948	0.08698	6.68e-06	miR-135b-3p	20.6023
rs61427766	T	A	0.01497	-0.4606	0.09919	4.11e-06	miR-135b-3p	21.5631
rs12482474	A	T	0.498	0.1189	0.02518	2.81e-06	miR-135b-3p	22.2973
rs112126914	T	C	0.01665	-0.5174	0.1087	2.36e-06	miR-135b-3p	22.6565
[truncated: 21,263 more rows]

## Sheet: Table S2
Table S2 The heterogeneity of miR-205-5p and miR-6800-5p instrumental variables.
microRNAs	method	Cochran's Q	df	p-value
miR-205-5p	MR Egger	5.70295	12	0.93031
miR-205-5p	Inverse variance weighted	7.00657	13	0.901813
miR-6800-5p	MR Egger	31.0358	25	0.187836
miR-6800-5p	Inverse variance weighted	31.4696	26	0.211245

## Sheet: Table S3
Table S3 Directional horizontal pleiotropy assessed by intercept term in MR Egger regression of the association between causal microRNAs and the rate of cognitive decline among PD patients.
microRNAs	egger_intercept	se	P-value
miR-205-5p	0.120234	0.105305	0.275824
miR-6800-5p	0.0770686	0.130382	0.559762

## Sheet: Table S4
Table S4 MR-PRESSO analysis for the association between causal microRNAs and the rate of cognitive decline among PD patients.
Exposure	Causal Estimate	Sd	T-stat	P-value	RSSobs	globalPvalue	outlier SNP
miR-205-5p	-0.459822	0.0863772	-5.32342	0.000138173	8.23616	0.898	0
miR-6800-5p	-0.388637	0.0950258	-4.0898	0.000369769	33.769	0.259	0

## Sheet: Table S5
Table S5 cML-MA-BIC analysis for the association between causal microRNAs and the rate of cognitive decline among PD patients
exposure	beta	se	p
miR-6800-5p	-0.393423	0.0915453	1.72678e-05
miR-205-5p	-0.459443	0.122829	0.000183658

## Sheet: Table S6
Table S6 The target genes of miR-205-5p and miR-6800-5p
microRNAs	Accession	Target	TargetID	Experiment	Literature
hsa-mir-205-5p	MIMAT0000266	ABCF1	23	HITS-CLIP	28735896
hsa-mir-205-5p	MIMAT0000266	ACP1	52	PAR-CLIP	22012620
hsa-mir-205-5p	MIMAT0000266	AR	367	HITS-CLIP//Immunoprecipitation//In situ hybridization//Luciferase reporter assay//Micorarray//QRTPCR//Wetsern blot	23571738|23824327
hsa-mir-205-5p	MIMAT0000266	BCL2	596	Immunohistochemistry//Luciferase reporter assay//qRT-PCR//Western blot	24297308|23612742|26397843
hsa-mir-205-5p	MIMAT0000266	BCL6	604	Luciferase reporter assay//Western blot	22870299
hsa-mir-205-5p	MIMAT0000266	RUNX2	860	Luciferase reporter assay	27035764
hsa-mir-205-5p	MIMAT0000266	TNFSF8	944	HITS-CLIP	23824327
hsa-mir-205-5p	MIMAT0000266	CDK1	983	HITS-CLIP	23313552
hsa-mir-205-5p	MIMAT0000266	CDK6	1021	HITS-CLIP	22473208
hsa-mir-205-5p	MIMAT0000266	CENPF	1063	Immunohistochemistry//Luciferase reporter assay//qRT-PCR//Western blot	26059417
hsa-mir-205-5p	MIMAT0000266	CREB1	1385	HITS-CLIP	23824327
hsa-mir-205-5p	MIMAT0000266	MAPK14	1432	HITS-CLIP	19536157
hsa-mir-205-5p	MIMAT0000266	CTGF	1490	Western blot	23056551
hsa-mir-205-5p	MIMAT0000266	DDX5	1655	Luciferase reporter assay	20065103
hsa-mir-205-5p	MIMAT0000266	DHCR24	1718	PAR-CLIP	22291592
hsa-mir-205-5p	MIMAT0000266	E2F1	1869	Luciferase reporter assay//qRT-PCR//Reporter assay//Western blot	22578566|21454583|23629002
hsa-mir-205-5p	MIMAT0000266	E2F5	1875	Reporter assay	21454583
hsa-mir-205-5p	MIMAT0000266	PHC2	1912	HITS-CLIP	22473208
hsa-mir-205-5p	MIMAT0000266	ERBB2	2064	Luciferase reporter assay//qRT-PCR//Western blot	21787752|26181203
hsa-mir-205-5p	MIMAT0000266	ERBB3	2065	Luciferase reporter assay//Microarray//qRT-PCR//Reporter assay//Western blot	19238171|20065103|19276373|20864407|23519125
hsa-mir-205-5p	MIMAT0000266	ESRRG	2104	Luciferase reporter assay	23589079
hsa-mir-205-5p	MIMAT0000266	ETF1	2107	PAR-CLIP	23592263|23446348|27292025
hsa-mir-205-5p	MIMAT0000266	F2RL2	2151	PAR-CLIP	22291592
hsa-mir-205-5p	MIMAT0000266	ACSL1	2180	Luciferase reporter assay//qRT-PCR//Western blot	24462768
hsa-mir-205-5p	MIMAT0000266	ACSL4	2182	Luciferase reporter assay//qRT-PCR//Western blot	24576478
hsa-mir-205-5p	MIMAT0000266	GM2A	2760	HITS-CLIP	19536157
hsa-mir-205-5p	MIMAT0000266	GNAS	2778	HITS-CLIP	22473208|23313552
hsa-mir-205-5p	MIMAT0000266	GOT1	2805	PAR-CLIP	22291592
hsa-mir-205-5p	MIMAT0000266	HMGB1	3146	ChIP-seq//Luciferase reporter assay//Next Generation Sequencing (NGS)//pSILAC//qRT-PCR//Western blot	26183718
hsa-mir-205-5p	MIMAT0000266	HMGB3	3149	Luciferase reporter assay//qRT-PCR//Western blot	24098490
hsa-mir-205-5p	MIMAT0000266	HOXA11	3207	PAR-CLIP	21572407
hsa-mir-205-5p	MIMAT0000266	DNAJA1	3301	PAR-CLIP	23446348|21572407|20371350
hsa-mir-205-5p	MIMAT0000266	HSPA8	3312	PAR-CLIP	26701625
hsa-mir-205-5p	MIMAT0000266	CYR61	3491	Western blot	23056551
hsa-mir-205-5p	MIMAT0000266	INPPL1	3636	Luciferase reporter assay//Northern blot//Reporter assay//Western blot	19033458|20065103
hsa-mir-205-5p	MIMAT0000266	ITGA5	3678	Immunohistochemistry//Luciferase reporter assay//qRT-PCR//Western blot	24434435
hsa-mir-205-5p	MIMAT0000266	KCNJ10	3766	Luciferase reporter assay//qRT-PCR//Western blot	23950153
hsa-mir-205-5p	MIMAT0000266	LAMC1	3915	Luciferase reporter assay//qRT-PCR//Western blot	22578566
hsa-mir-205-5p	MIMAT0000266	LMNA	4000	Luciferase reporter assay//Microarray	25597268
hsa-mir-205-5p	MIMAT0000266	LRP1	4035	Luciferase reporter assay//qRT-PCR//Western blot	19665999
hsa-mir-205-5p	MIMAT0000266	LYN	4067	HITS-CLIP	22473208
hsa-mir-205-5p	MIMAT0000266	MARCKS	4082	HITS-CLIP	22473208
hsa-mir-205-5p	MIMAT0000266	SMAD1	4086	Luciferase reporter assay//qRT-PCR//Western blot	23800974
hsa-mir-205-5p	MIMAT0000266	SMAD2	4087	Luciferase reporter assay//qRT-PCR//Western blot	27574009
hsa-mir-205-5p	MIMAT0000266	SMAD4	4089	Luciferase reporter assay//qRT-PCR//Western blot	23800974
hsa-mir-205-5p	MIMAT0000266	MAOA	4128	PAR-CLIP	27292025
hsa-mir-205-5p	MIMAT0000266	MDH2	4191	PAR-CLIP	27292025
hsa-mir-205-5p	MIMAT0000266	MAP3K9	4293	HITS-CLIP//PAR-CLIP	22012620|20371350|19536157|27292025
hsa-mir-205-5p	MIMAT0000266	AFF1	4299	HITS-CLIP	22473208
hsa-mir-205-5p	MIMAT0000266	NDUFA4	4697	HITS-CLIP	22473208
hsa-mir-205-5p	MIMAT0000266	NDUFB2	4708	HITS-CLIP	22473208
hsa-mir-205-5p	MIMAT0000266	NOTCH2	4853	HITS-CLIP	22473208
hsa-mir-205-5p	MIMAT0000266	NSF	4905	HITS-CLIP	22473208
hsa-mir-205-5p	MIMAT0000266	PLAGL2	5326	HITS-CLIP	22473208
hsa-mir-205-5p	MIMAT0000266	MED1	5469	HITS-CLIP//Luciferase reporter assay//qRT-PCR//Western blot	20065103|22473208|22869146
hsa-mir-205-5p	MIMAT0000266	PRKCE	5581	immunoblot//qRT-PCR	19244118
hsa-mir-205-5p	MIMAT0000266	PRLR	5618	PAR-CLIP	22012620
hsa-mir-205-5p	MIMAT0000266	PTEN	5728	ChIP-seq//ELISA//Immunohistochemistry//Luciferase reporter assay//qRT-PCR//Western blot	24084898|23856247|23564023|25973003|27974696
hsa-mir-205-5p	MIMAT0000266	PTPRJ	5795	HITS-CLIP	22473208
hsa-mir-205-5p	MIMAT0000266	PTPRM	5797	Immunohistochemistry//Luciferase reporter assay//Microarray//QRTPCR	23497265
hsa-mir-205-5p	MIMAT0000266	RAN	5901	HITS-CLIP	23313552
hsa-mir-205-5p	MIMAT0000266	RAP2B	5912	HITS-CLIP	22473208
hsa-mir-205-5p	MIMAT0000266	RBBP4	5928	HITS-CLIP	23824327
hsa-mir-205-5p	MIMAT0000266	CLIP1	6249	HITS-CLIP	22473208
hsa-mir-205-5p	MIMAT0000266	VPS52	6293	HITS-CLIP	23824327
hsa-mir-205-5p	MIMAT0000266	SLC7A2	6542	HITS-CLIP	23824327
hsa-mir-205-5p	MIMAT0000266	SQLE	6713	HITS-CLIP	22473208
hsa-mir-205-5p	MIMAT0000266	SRC	6714	Reporter assay	21330408
hsa-mir-205-5p	MIMAT0000266	SRD5A1	6715	HITS-CLIP	23824327
hsa-mir-205-5p	MIMAT0000266	VAMP1	6843	HITS-CLIP	22473208
hsa-mir-205-5p	MIMAT0000266	TAF11	6882	HITS-CLIP	22473208
hsa-mir-205-5p	MIMAT0000266	ZEB1	6935	ChIP-seq//HITS-CLIP//LacZ reporter assay//Luciferase reporter assay//Microarray//qRT-PCR//Western blot	18376396|19502803|22555458|22473208|23474752|27082508
hsa-mir-205-5p	MIMAT0000266	TCF20	6942	HITS-CLIP	23824327
hsa-mir-205-5p	MIMAT0000266	PRDX2	7001	2-D Gel Electrophoresis (2DGE)//qRT-PCR//Western blot	26633009
hsa-mir-205-5p	MIMAT0000266	TMSB4X	7114	HITS-CLIP	19536157
hsa-mir-205-5p	MIMAT0000266	TP73	7161	qRT-PCR//Western blot	22871739
hsa-mir-205-5p	MIMAT0000266	UVRAG	7405	Luciferase reporter assay//qRT-PCR//Western blot	26181203
hsa-mir-205-5p	MIMAT0000266	VEGFA	7422	ELISA//Flow//Luciferase reporter assay//qRT-PCR//Reporter assay//Western blot	18320040|19238171|22159356|25172656|26396534
hsa-mir-205-5p	MIMAT0000266	EZR	7430	HITS-CLIP//Luciferase reporter assay//Microarray	22473208|25597268
hsa-mir-205-5p	MIMAT0000266	YES1	7525	PAR-CLIP//Reporter assay	21330408|22012620
hsa-mir-205-5p	MIMAT0000266	YY1	7528	Luciferase reporter assay//qRT-PCR//Western blot	24763883
hsa-mir-205-5p	MIMAT0000266	YWHAH	7533	HITS-CLIP	19536157
hsa-mir-205-5p	MIMAT0000266	CUL5	8065	HITS-CLIP	22473208
hsa-mir-205-5p	MIMAT0000266	NPRL3	8131	PAR-CLIP	23708386
hsa-mir-205-5p	MIMAT0000266	PICALM	8301	HITS-CLIP	22473208
hsa-mir-205-5p	MIMAT0000266	XPR1	9213	HITS-CLIP	22473208
hsa-mir-205-5p	MIMAT0000266	IL32	9235	Luciferase reporter assay//qRT-PCR//Western blot	20737563
hsa-mir-205-5p	MIMAT0000266	B4GALT6	9331	HITS-CLIP	22473208
hsa-mir-205-5p	MIMAT0000266	B4GALT5	9334	HITS-CLIP	22473208
hsa-mir-205-5p	MIMAT0000266	TXNL1	9352	HITS-CLIP	19536157
hsa-mir-205-5p	MIMAT0000266	TM9SF2	9375	HITS-CLIP	19536157
hsa-mir-205-5p	MIMAT0000266	RGS6	9628	HITS-CLIP	19536157
hsa-mir-205-5p	MIMAT0000266	SERTAD2	9792	HITS-CLIP	22473208
hsa-mir-205-5p	MIMAT0000266	ZEB2	9839	ChIP-seq//immunoblot//LacZ reporter assay//Luciferase reporter assay//Microarray//qRT-PCR//Western blot	18376396|19244118|23474752
hsa-mir-205-5p	MIMAT0000266	MED13	9969	HITS-CLIP	22473208
hsa-mir-205-5p	MIMAT0000266	ANGPTL7	10218	HITS-CLIP	23824327
hsa-mir-205-5p	MIMAT0000266	SIGMAR1	10280	Luciferase reporter assay	20065103
hsa-mir-205-5p	MIMAT0000266	SMNDC1	10285	HITS-CLIP	23824327
hsa-mir-205-5p	MIMAT0000266	RTN3	10313	HITS-CLIP	22473208
hsa-mir-205-5p	MIMAT0000266	IPO7	10527	HITS-CLIP	22473208
hsa-mir-205-5p	MIMAT0000266	NFAT5	10725	PAR-CLIP	23592263
hsa-mir-205-5p	MIMAT0000266	SERINC3	10955	PAR-CLIP	23592263|24398324|23446348|21572407|20371350
hsa-mir-205-5p	MIMAT0000266	IL24	11009	Luciferase reporter assay//qRT-PCR//Western blot	20737563|23212344
hsa-mir-205-5p	MIMAT0000266	NUDT21	11051	HITS-CLIP	19536157
hsa-mir-205-5p	MIMAT0000266	XPOT	11260	HITS-CLIP	19536157
hsa-mir-205-5p	MIMAT0000266	MGLL	11343	HITS-CLIP	22473208
hsa-mir-205-5p	MIMAT0000266	CPEB3	22849	HITS-CLIP	22473208
hsa-mir-205-5p	MIMAT0000266	ICK	22858	PAR-CLIP	22012620
hsa-mir-205-5p	MIMAT0000266	ENPP4	22875	HITS-CLIP	22473208
hsa-mir-205-5p	MIMAT0000266	STK38L	23012	HITS-CLIP	22473208
hsa-mir-205-5p	MIMAT0000266	PHLPP2	23035	ChIP-seq//ELISA//Immunohistochemistry//Luciferase reporter assay//qRT-PCR//Western blot	23856247|25977341
hsa-mir-205-5p	MIMAT0000266	PHF8	23133	HITS-CLIP	19536157
hsa-mir-205-5p	MIMAT0000266	DMXL2	23312	HITS-CLIP	22473208
hsa-mir-205-5p	MIMAT0000266	SATB2	23314	Luciferase reporter assay//qRT-PCR//Western blot	25961955
hsa-mir-205-5p	MIMAT0000266	SLC39A14	23516	PAR-CLIP	22012620
hsa-mir-205-5p	MIMAT0000266	MMD	23531	HITS-CLIP	22473208
hsa-mir-205-5p	MIMAT0000266	BAMBI	25805	HITS-CLIP	23313552
hsa-mir-205-5p	MIMAT0000266	TRAF3IP1	26146	PAR-CLIP	22012620
hsa-mir-205-5p	MIMAT0000266	AFF4	27125	HITS-CLIP	22473208
hsa-mir-205-5p	MIMAT0000266	KLHL5	51088	HITS-CLIP	19536157
hsa-mir-205-5p	MIMAT0000266	SARAF	51669	HITS-CLIP	22473208
hsa-mir-205-5p	MIMAT0000266	PANK1	53354	HITS-CLIP	22473208
hsa-mir-205-5p	MIMAT0000266	TOLLIP	54472	HITS-CLIP	22473208
hsa-mir-205-5p	MIMAT0000266	CCNJ	54619	Luciferase reporter assay//Western blot	26469956
hsa-mir-205-5p	MIMAT0000266	SPDL1	54908	HITS-CLIP	19536157
hsa-mir-205-5p	MIMAT0000266	IMPAD1	54928	PAR-CLIP	20371350
hsa-mir-205-5p	MIMAT0000266	C1orf123	54987	HITS-CLIP	22473208
hsa-mir-205-5p	MIMAT0000266	LRRC59	55379	HITS-CLIP	22473208
hsa-mir-205-5p	MIMAT0000266	ETNK1	55500	HITS-CLIP	22473208
hsa-mir-205-5p	MIMAT0000266	YEATS2	55689	HITS-CLIP	22473208
hsa-mir-205-5p	MIMAT0000266	BDP1	55814	PAR-CLIP	22012620
hsa-mir-205-5p	MIMAT0000266	KCTD16	57528	HITS-CLIP	19536157
hsa-mir-205-5p	MIMAT0000266	NUFIP2	57532	HITS-CLIP	22473208
hsa-mir-205-5p	MIMAT0000266	ZSWIM5	57643	HITS-CLIP	28735896
hsa-mir-205-5p	MIMAT0000266	PHF12	57649	PAR-CLIP	22012620
hsa-mir-205-5p	MIMAT0000266	NCAPG	64151	HITS-CLIP	19536157
hsa-mir-205-5p	MIMAT0000266	RFX7	64864	HITS-CLIP	22473208
hsa-mir-205-5p	MIMAT0000266	MRPL44	65080	HITS-CLIP	23824327
hsa-mir-205-5p	MIMAT0000266	UBE2Z	65264	HITS-CLIP	22473208
hsa-mir-205-5p	MIMAT0000266	PRRG4	79056	HITS-CLIP	23824327
hsa-mir-205-5p	MIMAT0000266	NOX5	79400	HITS-CLIP	23824327
hsa-mir-205-5p	MIMAT0000266	LPCAT1	79888	HITS-CLIP	22473208
hsa-mir-205-5p	MIMAT0000266	LRRTM4	80059	PAR-CLIP	22012620|27292025
hsa-mir-205-5p	MIMAT0000266	RAB11FIP1	80223	PAR-CLIP	23446348|21572407
hsa-mir-205-5p	MIMAT0000266	SLC38A1	81539	PAR-CLIP	23446348|21572407
hsa-mir-205-5p	MIMAT0000266	NIPA2	81614	HITS-CLIP	22473208
hsa-mir-205-5p	MIMAT0000266	GUCD1	83606	HITS-CLIP	22473208
hsa-mir-205-5p	MIMAT0000266	TEX35	84066	PAR-CLIP	22100165
hsa-mir-205-5p	MIMAT0000266	MAML2	84441	PAR-CLIP	22012620
hsa-mir-205-5p	MIMAT0000266	LCOR	84458	PAR-CLIP	23592263
hsa-mir-205-5p	MIMAT0000266	ACTRT3	84517	PAR-CLIP	22291592
hsa-mir-205-5p	MIMAT0000266	PARD6B	84612	HITS-CLIP	22473208
hsa-mir-205-5p	MIMAT0000266	PIP4P1	90809	HITS-CLIP	22473208
hsa-mir-205-5p	MIMAT0000266	CDKN2AIPNL	91368	HITS-CLIP	22473208
hsa-mir-205-5p	MIMAT0000266	NEK9	91754	HITS-CLIP	23824327
hsa-mir-205-5p	MIMAT0000266	ZNF585B	92285	PAR-CLIP	21572407
hsa-mir-205-5p	MIMAT0000266	EGLN2	112398	Luciferase reporter assay//Microarray//qRT-PCR//Western blot	22859986
hsa-mir-205-5p	MIMAT0000266	SLC25A25	114789	HITS-CLIP	23824327
hsa-mir-205-5p	MIMAT0000266	TMEM123	114908	HITS-CLIP	22473208
hsa-mir-205-5p	MIMAT0000266	LYSMD3	116068	HITS-CLIP	22473208
hsa-mir-205-5p	MIMAT0000266	BORCS5	118426	PAR-CLIP	22012620
hsa-mir-205-5p	MIMAT0000266	C11orf74	119710	HITS-CLIP//PAR-CLIP	23446348|21572407
hsa-mir-205-5p	MIMAT0000266	LRRK2	120892	Luciferase reporter assay//qRT-PCR//Western blot	23125283
hsa-mir-205-5p	MIMAT0000266	EID2B	126272	PAR-CLIP	23446348
hsa-mir-205-5p	MIMAT0000266	VTI1A	143187	HITS-CLIP	19536157
hsa-mir-205-5p	MIMAT0000266	RNF217	154214	HITS-CLIP//PAR-CLIP	23592263|19536157
hsa-mir-205-5p	MIMAT0000266	AMOT	154796	PAR-CLIP	21572407
hsa-mir-205-5p	MIMAT0000266	SLC5A12	159963	HITS-CLIP	19536157
hsa-mir-205-5p	MIMAT0000266	TMEM201	199953	HITS-CLIP	19536157
hsa-mir-205-5p	MIMAT0000266	JMJD1C	221037	HITS-CLIP	23824327
hsa-mir-205-5p	MIMAT0000266	SMIM13	221710	PAR-CLIP	23592263
hsa-mir-205-5p	MIMAT0000266	PRR15	222171	HITS-CLIP	23824327
hsa-mir-205-5p	MIMAT0000266	KCTD20	222658	HITS-CLIP	19536157
hsa-mir-205-5p	MIMAT0000266	SLC41A1	254428	HITS-CLIP	23824327
hsa-mir-205-5p	MIMAT0000266	CFAP65	255101	HITS-CLIP	23824327
hsa-mir-205-5p	MIMAT0000266	PLCXD2	257068	HITS-CLIP	23824327
hsa-mir-205-5p	MIMAT0000266	BCL9L	283149	HITS-CLIP	23824327
hsa-mir-205-5p	MIMAT0000266	SHISA6	388336	HITS-CLIP	23824327
hsa-mir-205-5p	MIMAT0000266	PAIP2B	400961	HITS-CLIP	23824327
hsa-mir-205-5p	MIMAT0000266	C6orf201	404220	HITS-CLIP	19536157
hsa-mir-205-5p	MIMAT0000266	PAPPA-AS1	493913	HITS-CLIP	23824327
hsa-mir-205-5p	MIMAT0000266	TMEM239	100288797	HITS-CLIP	23824327
hsa-mir-6800-5p	MIMAT0027500	ACVR2B	93	HITS-CLIP	27418678
hsa-mir-6800-5p	MIMAT0027500	C6	729	HITS-CLIP	23824327
hsa-mir-6800-5p	MIMAT0027500	CAPN6	827	HITS-CLIP	23824327
hsa-mir-6800-5p	MIMAT0027500	CCNT1	904	PAR-CLIP	23592263
hsa-mir-6800-5p	MIMAT0027500	CDK2	1017	HITS-CLIP	23824327
hsa-mir-6800-5p	MIMAT0027500	EDN1	1906	PAR-CLIP	23592263
hsa-mir-6800-5p	MIMAT0027500	EIF4EBP2	1979	HITS-CLIP	23824327
hsa-mir-6800-5p	MIMAT0027500	GLO1	2739	PAR-CLIP	23592263|26701625
hsa-mir-6800-5p	MIMAT0027500	HOXA7	3204	PAR-CLIP	26701625
hsa-mir-6800-5p	MIMAT0027500	MSN	4478	PAR-CLIP	26701625
hsa-mir-6800-5p	MIMAT0027500	SRSF6	6431	PAR-CLIP	20371350
hsa-mir-6800-5p	MIMAT0027500	TAF11	6882	PAR-CLIP	21572407
hsa-mir-6800-5p	MIMAT0027500	UBE2G1	7326	PAR-CLIP	23592263
hsa-mir-6800-5p	MIMAT0027500	ZKSCAN1	7586	HITS-CLIP	23824327
hsa-mir-6800-5p	MIMAT0027500	AOC3	8639	PAR-CLIP	23592263
hsa-mir-6800-5p	MIMAT0027500	BUB3	9184	PAR-CLIP	23592263
hsa-mir-6800-5p	MIMAT0027500	RGP1	9827	PAR-CLIP	26701625
hsa-mir-6800-5p	MIMAT0027500	AREL1	9870	PAR-CLIP	23592263
hsa-mir-6800-5p	MIMAT0027500	RABGAP1L	9910	HITS-CLIP	23824327
hsa-mir-6800-5p	MIMAT0027500	G3BP1	10146	PAR-CLIP	23592263
hsa-mir-6800-5p	MIMAT0027500	IVNS1ABP	10625	PAR-CLIP	21572407
hsa-mir-6800-5p	MIMAT0027500	LEFTY1	10637	PAR-CLIP	22012620
hsa-mir-6800-5p	MIMAT0027500	FOXJ3	22887	PAR-CLIP	20371350
hsa-mir-6800-5p	MIMAT0027500	DICER1	23405	PAR-CLIP	23592263
hsa-mir-6800-5p	MIMAT0027500	NUP62	23636	PAR-CLIP	26701625
hsa-mir-6800-5p	MIMAT0027500	ABHD12	26090	PAR-CLIP	27292025
hsa-mir-6800-5p	MIMAT0027500	SERBP1	26135	PAR-CLIP	23446348|21572407|20371350
hsa-mir-6800-5p	MIMAT0027500	MYCBP	26292	PAR-CLIP	23592263|21572407
hsa-mir-6800-5p	MIMAT0027500	ERGIC2	51290	PAR-CLIP	23592263
hsa-mir-6800-5p	MIMAT0027500	NLK	51701	HITS-CLIP	23313552
hsa-mir-6800-5p	MIMAT0027500	IMPACT	55364	PAR-CLIP	27292025
hsa-mir-6800-5p	MIMAT0027500	UBE2Q1	55585	PAR-CLIP	23592263|27292025
hsa-mir-6800-5p	MIMAT0027500	KIAA1324	57535	PAR-CLIP	27292025
hsa-mir-6800-5p	MIMAT0027500	C11orf1	64776	HITS-CLIP	23313552
hsa-mir-6800-5p	MIMAT0027500	TNIP2	79155	PAR-CLIP	20371350
hsa-mir-6800-5p	MIMAT0027500	PUS3	83480	HITS-CLIP	23824327
hsa-mir-6800-5p	MIMAT0027500	TBRG1	84897	PAR-CLIP	23592263
hsa-mir-6800-5p	MIMAT0027500	ELMSAN1	91748	HITS-CLIP	23313552
hsa-mir-6800-5p	MIMAT0027500	ZNF585B	92285	PAR-CLIP	21572407
hsa-mir-6800-5p	MIMAT0027500	TMEM170A	124491	PAR-CLIP	23592263
hsa-mir-6800-5p	MIMAT0027500	COX18	285521	PAR-CLIP	27292025

## Sheet: Table S7
Table S7 Nominal significant result of MR estimates for the association between microRNAs and seven PD related outcomes.
exposure	method	nsnp	b	se	lo_ci	up_ci	or	or_lci95	or_uci95	pval	PD phenotype
miR-6755-5p	Inverse variance weighted	10	0.213574	0.0556536	0.104493	0.322655	1.23809	1.11015	1.38079	0.000124265	PD both sex
miR-17-3p	Inverse variance weighted	11	0.673808	0.180372	0.320279	1.02734	1.96169	1.37751	2.79362	0.000187229	PD both sex
miR-513c-5p	Inverse variance weighted	8	-0.257485	0.0705513	-0.395766	-0.119205	0.772993	0.673164	0.887626	0.000262632	PD both sex
miR-6774-5p	Inverse variance weighted	13	0.194463	0.0583667	0.0800642	0.308862	1.21466	1.08336	1.36187	0.000863033	PD both sex
miR-6516-3p	Inverse variance weighted	14	0.118423	0.0396861	0.0406385	0.196208	1.12572	1.04148	1.21678	0.00284507	PD both sex
miR-6747-5p	Inverse variance weighted	7	-0.222633	0.0749964	-0.369625	-0.0756397	0.800409	0.690993	0.92715	0.00299181	PD both sex
miR-548m	Inverse variance weighted	10	-0.147195	0.0521602	-0.249429	-0.0449612	0.863126	0.779246	0.956035	0.00477275	PD both sex
miR-5011-5p	Inverse variance weighted	13	-0.122704	0.0436349	-0.208229	-0.0371796	0.884525	0.812021	0.963503	0.00492252	PD both sex
miR-466	Inverse variance weighted	9	-0.152196	0.0542215	-0.25847	-0.0459219	0.85882	0.772232	0.955117	0.00500158	PD both sex
miR-4781-5p	Inverse variance weighted	12	-0.185389	0.066085	-0.314915	-0.0558621	0.830781	0.729851	0.94567	0.00502688	PD both sex
miR-3186-5p	Inverse variance weighted	6	0.194689	0.0696275	0.0582195	0.331159	1.21493	1.05995	1.39258	0.00517143	PD both sex
miR-224-3p	Inverse variance weighted	14	0.124689	0.0448349	0.0368124	0.212565	1.1328	1.0375	1.23685	0.00541809	PD both sex
miR-3150b-5p	Inverse variance weighted	8	0.150556	0.0558494	0.041091	0.26002	1.16248	1.04195	1.29696	0.00702309	PD both sex
miR-216a-5p	Inverse variance weighted	17	0.126313	0.0469154	0.0343582	0.218267	1.13464	1.03496	1.24392	0.00709518	PD both sex
miR-489-5p	Inverse variance weighted	18	-0.110691	0.0413516	-0.19174	-0.0296415	0.895216	0.825522	0.970794	0.00743253	PD both sex
miR-656-5p	Inverse variance weighted	12	0.140604	0.0525705	0.0375654	0.243642	1.15097	1.03828	1.27589	0.00748246	PD both sex
miR-3134	Inverse variance weighted	7	-0.179564	0.0674153	-0.311698	-0.0474298	0.835635	0.732203	0.953677	0.00773215	PD both sex
miR-374a-3p	Inverse variance weighted	7	-0.195655	0.0740651	-0.340822	-0.050487	0.822296	0.711185	0.950766	0.00825016	PD both sex
miR-512-5p	Inverse variance weighted	9	0.133346	0.052911	0.0296401	0.237051	1.14264	1.03008	1.26751	0.0117292	PD both sex
miR-381-5p	Inverse variance weighted	14	0.134897	0.0547845	0.0275196	0.242275	1.14442	1.0279	1.27414	0.013804	PD both sex
miR-448	Inverse variance weighted	6	0.15699	0.06385	0.0318445	0.282137	1.16998	1.03236	1.32596	0.0139426	PD both sex
miR-196b-5p	Inverse variance weighted	12	0.168366	0.0685651	0.033978	0.302753	1.18337	1.03456	1.35358	0.0140666	PD both sex
miR-3613-5p	Inverse variance weighted	10	0.184389	0.0756506	0.0361139	0.332664	1.20248	1.03677	1.39468	0.0147943	PD both sex
miR-1293	Inverse variance weighted	13	-0.110506	0.0453715	-0.199434	-0.0215776	0.895381	0.819195	0.978654	0.0148681	PD both sex
miR-3167	Inverse variance weighted	13	0.105869	0.0438061	0.0200092	0.191729	1.11168	1.02021	1.21134	0.0156591	PD both sex
miR-181b-3p	Inverse variance weighted	10	-0.127021	0.0526145	-0.230145	-0.0238966	0.880715	0.794418	0.976387	0.0157706	PD both sex
miR-181a-3p	Inverse variance weighted	18	0.134797	0.0559647	0.0251062	0.244488	1.1443	1.02542	1.27697	0.0160135	PD both sex
miR-887-3p	Inverse variance weighted	14	0.111811	0.0465954	0.020484	0.203138	1.1183	1.0207	1.22524	0.0164124	PD both sex
miR-491-5p	Inverse variance weighted	11	0.187217	0.0784507	0.0334536	0.34098	1.20589	1.03402	1.40633	0.0170129	PD both sex
miR-6716-5p	Inverse variance weighted	5	0.230343	0.096697	0.040817	0.419869	1.25903	1.04166	1.52176	0.0172137	PD both sex
miR-4317	Inverse variance weighted	7	-0.198677	0.08357	-0.362474	-0.0348794	0.819815	0.695953	0.965722	0.0174367	PD both sex
miR-4802-5p	Inverse variance weighted	9	0.138468	0.0583725	0.0240578	0.252878	1.14851	1.02435	1.28773	0.0176853	PD both sex
miR-4999-5p	Inverse variance weighted	14	0.132809	0.0560901	0.0228719	0.242745	1.14203	1.02314	1.27474	0.0178956	PD both sex
miR-382-3p	Inverse variance weighted	11	0.154768	0.0655216	0.0263452	0.28319	1.16739	1.0267	1.32736	0.0181725	PD both sex
miR-5007-5p	Inverse variance weighted	20	0.0951604	0.0403364	0.016101	0.17422	1.09984	1.01623	1.19032	0.018316	PD both sex
miR-412-5p	Inverse variance weighted	12	0.119364	0.0509029	0.0195944	0.219134	1.12678	1.01979	1.245	0.0190302	PD both sex
miR-494-5p	Inverse variance weighted	11	-0.133988	0.0573782	-0.246449	-0.0215268	0.8746	0.781571	0.978703	0.0195343	PD both sex
miR-6130	Inverse variance weighted	10	0.147003	0.0636628	0.0222243	0.271783	1.15836	1.02247	1.3123	0.0209384	PD both sex
miR-4734	Inverse variance weighted	6	-0.194567	0.0842849	-0.359766	-0.0293686	0.823191	0.69784	0.971058	0.0209745	PD both sex
miR-6851-5p	Inverse variance weighted	7	-0.194125	0.084319	-0.35939	-0.0288598	0.823555	0.698102	0.971553	0.02132	PD both sex
miR-1273a	Inverse variance weighted	7	0.29001	0.127328	0.0404468	0.539574	1.33644	1.04128	1.71528	0.022747	PD both sex
miR-1285-5p	Inverse variance weighted	10	-0.504849	0.222421	-0.940794	-0.068904	0.603597	0.390318	0.933416	0.0232203	PD both sex
miR-125b-2-3p	Inverse variance weighted	10	-0.131432	0.0579753	-0.245063	-0.0178001	0.876839	0.782655	0.982357	0.0233885	PD both sex
miR-548e-3p	Inverse variance weighted	9	0.145986	0.0648195	0.0189395	0.273032	1.15718	1.01912	1.31394	0.0243104	PD both sex
miR-6861-3p	Inverse variance weighted	8	-0.180093	0.0807703	-0.338402	-0.0217828	0.835193	0.712908	0.978453	0.0257681	PD both sex
miR-151a-3p	Inverse variance weighted	10	-0.42613	0.192397	-0.803229	-0.0490307	0.653032	0.447881	0.952152	0.026771	PD both sex
miR-924	Inverse variance weighted	12	0.113234	0.0513196	0.0126478	0.213821	1.11989	1.01273	1.2384	0.0273524	PD both sex
miR-6769a-5p	Inverse variance weighted	12	0.159626	0.0723468	0.0178266	0.301426	1.17307	1.01799	1.35178	0.0273557	PD both sex
miR-6775-3p	Inverse variance weighted	7	0.288189	0.132191	0.0290941	0.547283	1.33401	1.02952	1.72855	0.0292507	PD both sex
miR-6795-3p	Inverse variance weighted	11	-0.334202	0.153451	-0.634966	-0.0334373	0.715909	0.529953	0.967116	0.0294134	PD both sex
miR-4506	Inverse variance weighted	12	0.121774	0.0562139	0.0115947	0.231953	1.1295	1.01166	1.26106	0.0302913	PD both sex
miR-548v	Inverse variance weighted	9	-0.117309	0.0542873	-0.223712	-0.0109061	0.88931	0.799545	0.989153	0.0307034	PD both sex
miR-4756-5p	Inverse variance weighted	7	0.151913	0.0706436	0.0134515	0.290375	1.16406	1.01354	1.33693	0.0315226	PD both sex
miR-3652	Inverse variance weighted	9	-0.135565	0.063696	-0.260409	-0.0107212	0.873222	0.770736	0.989336	0.0333107	PD both sex
miR-134-3p	Inverse variance weighted	11	-0.107994	0.0508227	-0.207607	-0.00838171	0.897633	0.812527	0.991653	0.0335932	PD both sex
miR-4300	Inverse variance weighted	10	-0.0916838	0.0432212	-0.176397	-0.00697012	0.912394	0.838285	0.993054	0.0338994	PD both sex
miR-3614-5p	Inverse variance weighted	10	-0.11304	0.0533739	-0.217653	-0.008427	0.893115	0.804405	0.991608	0.0341847	PD both sex
miR-193a-3p	Inverse variance weighted	5	-0.250735	0.1184	-0.482799	-0.0186715	0.778228	0.617054	0.981502	0.0342006	PD both sex
miR-155-3p	Inverse variance weighted	6	0.149903	0.0712824	0.0101896	0.289617	1.16172	1.01024	1.33592	0.0354704	PD both sex
miR-554	Inverse variance weighted	8	0.115682	0.05514	0.00760764	0.223757	1.12264	1.00764	1.25077	0.0359078	PD both sex
miR-2114-5p	Inverse variance weighted	7	0.157743	0.0758713	0.00903509	0.306451	1.17087	1.00908	1.35859	0.0376096	PD both sex
miR-571	Inverse variance weighted	15	0.0886964	0.0426993	0.00500581	0.172387	1.09275	1.00502	1.18814	0.03778	PD both sex
miR-4793-5p	Inverse variance weighted	8	0.198917	0.0957709	0.0112064	0.386628	1.22008	1.01127	1.47201	0.0378004	PD both sex
miR-4800-5p	Inverse variance weighted	5	-0.214296	0.103449	-0.417057	-0.0115353	0.807109	0.658984	0.988531	0.0383115	PD both sex
miR-19a-5p	Inverse variance weighted	10	-0.117953	0.0574877	-0.230629	-0.00527696	0.888738	0.794034	0.994737	0.0401898	PD both sex
miR-6758-5p	Inverse variance weighted	13	0.102885	0.0501475	0.00459556	0.201174	1.10836	1.00461	1.22284	0.0402046	PD both sex
miR-4738-3p	Inverse variance weighted	8	-0.132149	0.0644533	-0.258478	-0.00582046	0.87621	0.772226	0.994196	0.0403347	PD both sex
miR-1183	Inverse variance weighted	6	-0.166116	0.0811648	-0.325198	-0.00703265	0.846948	0.722384	0.992992	0.0406928	PD both sex
miR-6813-5p	Inverse variance weighted	6	0.155632	0.076125	0.00642734	0.304838	1.1684	1.00645	1.3564	0.040911	PD both sex
miR-5195-5p	Inverse variance weighted	17	0.117313	0.0575276	0.0045589	0.230067	1.12447	1.00457	1.25868	0.0414254	PD both sex
miR-15b-5p	Inverse variance weighted	13	0.486354	0.239636	0.0166682	0.95604	1.62638	1.01681	2.60138	0.0424017	PD both sex
miR-567	Inverse variance weighted	9	0.128907	0.0635333	0.00438224	0.253433	1.13758	1.00439	1.28844	0.0424608	PD both sex
miR-7853-5p	Inverse variance weighted	11	0.0967727	0.0477416	0.00319922	0.190346	1.10161	1.0032	1.20967	0.0426613	PD both sex
miR-376b-3p	Inverse variance weighted	6	-0.249041	0.123103	-0.490322	-0.00776001	0.779548	0.612429	0.99227	0.0430693	PD both sex
miR-4433b-5p	Inverse variance weighted	6	-0.121215	0.0604209	-0.23964	-0.00279046	0.885843	0.786911	0.997213	0.0448366	PD both sex
miR-490-5p	Inverse variance weighted	2	0.368345	0.183889	0.00792149	0.728768	1.44534	1.00795	2.07253	0.045169	PD both sex
miR-192-5p	Inverse variance weighted	11	-0.16428	0.0820454	-0.325089	-0.0034708	0.848505	0.722463	0.996535	0.0452521	PD both sex
miR-145-3p	Inverse variance weighted	10	0.137958	0.0689211	0.00287248	0.273043	1.14793	1.00288	1.31396	0.0453194	PD both sex
miR-5580-3p	Inverse variance weighted	16	0.0924662	0.0461952	0.00192358	0.183009	1.09688	1.00193	1.20082	0.0453234	PD both sex
miR-4647	Inverse variance weighted	11	-0.0990468	0.049593	-0.196249	-0.00184454	0.9057	0.821808	0.998157	0.0458042	PD both sex
miR-766-3p	Inverse variance weighted	7	-0.29727	0.149052	-0.589412	-0.00512671	0.742844	0.554653	0.994886	0.0461089	PD both sex
miR-1208	Inverse variance weighted	14	0.0916249	0.0461564	0.00115827	0.182092	1.09595	1.00116	1.19972	0.047134	PD both sex
miR-3672	Inverse variance weighted	11	-0.0994127	0.0502138	-0.197832	-0.000993637	0.905369	0.820508	0.999007	0.0477273	PD both sex
miR-138-1-3p	Inverse variance weighted	6	0.134488	0.0680356	0.00113853	0.267838	1.14395	1.00114	1.30714	0.0480717	PD both sex
miR-3136-5p	Inverse variance weighted	16	0.0804895	0.0408385	0.000446032	0.160533	1.08382	1.00045	1.17414	0.0487328	PD both sex
miR-4774-5p	Inverse variance weighted	15	0.0824527	0.0419052	0.00031846	0.164587	1.08595	1.00032	1.17891	0.0491141	PD both sex
miR-4428	Inverse variance weighted	14	0.15422	0.04	0.07582	0.23262	1.16675	1.07877	1.2619	0.000115494	PD male
miR-6813-3p	Inverse variance weighted	6	0.429863	0.114986	0.20449	0.655235	1.53705	1.2269	1.9256	0.000185201	PD male
miR-765	Inverse variance weighted	11	-0.208558	0.0597446	-0.325658	-0.0914585	0.811754	0.722052	0.912599	0.000481534	PD male
miR-597-5p	Inverse variance weighted	13	-0.147735	0.0449168	-0.235772	-0.0596981	0.86266	0.789961	0.942049	0.00100514	PD male
miR-1251-3p	Inverse variance weighted	13	0.115056	0.0392548	0.0381169	0.191996	1.12194	1.03885	1.21167	0.0033786	PD male
miR-4680-3p	Inverse variance weighted	2	-0.280888	0.0965274	-0.470081	-0.0916939	0.755113	0.624951	0.912384	0.00361515	PD male
miR-6076	Inverse variance weighted	17	-0.110253	0.0385626	-0.185836	-0.0346705	0.895607	0.83041	0.965924	0.00424885	PD male
miR-630	Inverse variance weighted	12	0.123289	0.0432681	0.0384839	0.208095	1.13121	1.03923	1.23133	0.00437979	PD male
miR-670-3p	Inverse variance weighted	5	-0.432407	0.152688	-0.731674	-0.133139	0.648945	0.481103	0.875344	0.00462625	PD male
miR-6846-3p	Inverse variance weighted	5	-0.270771	0.0959051	-0.458745	-0.0827968	0.762791	0.632076	0.920538	0.00475292	PD male
miR-3690	Inverse variance weighted	11	0.138722	0.0504702	0.0398007	0.237644	1.1488	1.0406	1.26826	0.00598507	PD male
miR-4671-3p	Inverse variance weighted	12	-0.111992	0.0415473	-0.193425	-0.0305591	0.894051	0.824132	0.969903	0.00702776	PD male
miR-4689	Inverse variance weighted	5	0.245052	0.0919821	0.0647668	0.425337	1.27769	1.06691	1.53011	0.00771891	PD male
miR-3924	Inverse variance weighted	5	-0.161646	0.0613081	-0.28181	-0.0414824	0.850742	0.754417	0.959366	0.0083736	PD male
miR-4724-3p	Inverse variance weighted	8	-0.142523	0.0553686	-0.251046	-0.0340009	0.867167	0.777987	0.966571	0.0100506	PD male
miR-513c-3p	Inverse variance weighted	6	-0.148629	0.0590838	-0.264433	-0.0328247	0.861889	0.767641	0.967708	0.0118843	PD male
miR-5586-5p	Inverse variance weighted	6	0.154713	0.0618149	0.0335559	0.27587	1.16732	1.03413	1.31768	0.01232	PD male
miR-4686	Inverse variance weighted	11	0.121033	0.0483617	0.0262441	0.215822	1.12866	1.02659	1.24088	0.0123263	PD male
miR-4726-3p	Inverse variance weighted	10	0.219495	0.0901866	0.0427295	0.396261	1.24545	1.04366	1.48626	0.0149417	PD male
miR-3940-5p	Inverse variance weighted	10	0.388411	0.159638	0.0755197	0.701302	1.47464	1.07844	2.01638	0.0149715	PD male
miR-4461	Inverse variance weighted	6	0.0783759	0.0323908	0.01489	0.141862	1.08153	1.015	1.15242	0.0155333	PD male
miR-1539	Inverse variance weighted	11	0.178489	0.0738212	0.0337999	0.323179	1.19541	1.03438	1.38151	0.015612	PD male
miR-6774-3p	Inverse variance weighted	10	0.135432	0.0561775	0.0253244	0.24554	1.14503	1.02565	1.27831	0.0159179	PD male
miR-4276	Inverse variance weighted	12	0.105527	0.0438072	0.0196649	0.191389	1.1113	1.01986	1.21093	0.0160008	PD male
miR-6776-3p	Inverse variance weighted	7	0.161185	0.0673793	0.0291216	0.293248	1.1749	1.02955	1.34078	0.0167475	PD male
miR-4473	Inverse variance weighted	12	-0.11032	0.0463001	-0.201068	-0.0195719	0.895547	0.817857	0.980618	0.0171854	PD male
miR-1307-3p	Inverse variance weighted	9	-0.333274	0.139987	-0.607648	-0.0588993	0.716574	0.54463	0.942802	0.0172775	PD male
miR-4427	Inverse variance weighted	7	-0.154044	0.0647145	-0.280885	-0.0272039	0.857234	0.755115	0.973163	0.0172954	PD male
miR-4790-3p	Inverse variance weighted	11	-0.133892	0.0562854	-0.244212	-0.0235729	0.874684	0.783322	0.976703	0.0173686	PD male
miR-6741-3p	Inverse variance weighted	3	0.360395	0.151601	0.0632579	0.657533	1.4339	1.0653	1.93003	0.0174415	PD male
miR-4769-3p	Inverse variance weighted	6	0.207723	0.0874505	0.0363201	0.379126	1.23087	1.03699	1.46101	0.0175337	PD male
miR-3164	Inverse variance weighted	7	-0.154161	0.0650522	-0.281664	-0.026659	0.857134	0.754527	0.973693	0.0177972	PD male
miR-4291	Inverse variance weighted	6	0.410149	0.174865	0.0674137	0.752885	1.50704	1.06974	2.12312	0.0190006	PD male
miR-3936	Inverse variance weighted	11	0.0982514	0.0420694	0.0157954	0.180707	1.10324	1.01592	1.19806	0.0195194	PD male
miR-4707-3p	Inverse variance weighted	13	0.107917	0.0462618	0.0172438	0.19859	1.11396	1.01739	1.21968	0.0196615	PD male
miR-346	Inverse variance weighted	9	0.131795	0.0572717	0.0195426	0.244048	1.14087	1.01973	1.27641	0.0213788	PD male
miR-98-3p	Inverse variance weighted	9	-0.0937472	0.0407587	-0.173634	-0.0138602	0.910513	0.840604	0.986235	0.0214451	PD male
miR-302b-5p	Inverse variance weighted	12	-0.0971834	0.0423952	-0.180278	-0.0140887	0.90739	0.835038	0.98601	0.0218872	PD male
miR-372-3p	Inverse variance weighted	6	0.176837	0.0776867	0.0245714	0.329103	1.19344	1.02488	1.38972	0.0228288	PD male
miR-6720-3p	Inverse variance weighted	9	0.125502	0.0551381	0.0174317	0.233573	1.13372	1.01758	1.2631	0.0228373	PD male
miR-4304	Inverse variance weighted	14	-0.097746	0.0430288	-0.182082	-0.0134095	0.906879	0.833533	0.98668	0.0231083	PD male
miR-5692a	Inverse variance weighted	14	-0.0941633	0.0415131	-0.175529	-0.0127975	0.910134	0.839013	0.987284	0.0233123	PD male
miR-1	Inverse variance weighted	7	-0.098637	0.0435129	-0.183922	-0.0133517	0.906072	0.832	0.986737	0.0233997	PD male
miR-5689	Inverse variance weighted	11	0.103363	0.0458935	0.0134115	0.193314	1.10889	1.0135	1.21326	0.0243077	PD male
miR-6892-5p	Inverse variance weighted	11	0.12091	0.0538212	0.0154205	0.2264	1.12852	1.01554	1.25408	0.0246711	PD male
miR-448	Inverse variance weighted	5	0.147017	0.065456	0.0187229	0.27531	1.15837	1.0189	1.31694	0.0247016	PD male
miR-7160-5p	Inverse variance weighted	12	-0.0941668	0.0423188	-0.177112	-0.0112219	0.910131	0.837686	0.988841	0.0260695	PD male
miR-4743-5p	Inverse variance weighted	13	0.10644	0.0480125	0.0123355	0.200545	1.11231	1.01241	1.22207	0.0266283	PD male
miR-548x-3p	Inverse variance weighted	10	-0.0975523	0.0440663	-0.183922	-0.0111824	0.907055	0.832001	0.98888	0.026845	PD male
miR-4288	Inverse variance weighted	11	0.0876184	0.0397201	0.00976702	0.16547	1.09157	1.00981	1.17995	0.0273913	PD male
miR-216a-5p	Inverse variance weighted	14	-0.103947	0.0473458	-0.196745	-0.0111492	0.901273	0.8214	0.988913	0.0281289	PD male
miR-3908	Inverse variance weighted	14	-0.105293	0.0481615	-0.199689	-0.0108961	0.900061	0.818985	0.989163	0.0287979	PD male
miR-378i	Inverse variance weighted	9	-0.279619	0.128347	-0.53118	-0.0280584	0.756072	0.587911	0.972332	0.0293604	PD male
miR-4278	Inverse variance weighted	7	-0.130924	0.0604057	-0.24932	-0.0125293	0.877284	0.779331	0.987549	0.0302029	PD male
miR-4519	Inverse variance weighted	12	0.105236	0.048871	0.00944871	0.201023	1.11097	1.00949	1.22265	0.031292	PD male
let-7e-5p	Inverse variance weighted	7	0.333269	0.155748	0.0280026	0.638535	1.39552	1.0284	1.8937	0.0323714	PD male
miR-668-5p	Inverse variance weighted	15	-0.0873179	0.0410143	-0.167706	-0.00692999	0.916386	0.845602	0.993094	0.0332571	PD male
miR-4783-3p	Inverse variance weighted	10	-0.0988204	0.0465404	-0.19004	-0.00760119	0.905905	0.826926	0.992428	0.0337267	PD male
miR-4774-5p	Inverse variance weighted	14	-0.0794848	0.0374871	-0.152959	-0.00601008	0.923592	0.858164	0.994008	0.0339787	PD male
miR-2054	Inverse variance weighted	12	0.0869536	0.0411526	0.0062945	0.167613	1.09085	1.00631	1.18248	0.0346046	PD male
miR-6780a-5p	Inverse variance weighted	27	0.0615702	0.0291718	0.00439347	0.118747	1.06351	1.0044	1.12609	0.0348061	PD male
miR-4483	Inverse variance weighted	12	-0.110667	0.0525034	-0.213574	-0.00776079	0.895236	0.807692	0.992269	0.035047	PD male
miR-1282	Inverse variance weighted	11	-0.0777055	0.0370552	-0.150334	-0.00507737	0.925237	0.860421	0.994935	0.0359916	PD male
miR-556-5p	Inverse variance weighted	7	-0.132947	0.0635037	-0.257415	-0.00847986	0.875511	0.773048	0.991556	0.0363016	PD male
miR-4512	Inverse variance weighted	4	-0.238106	0.114013	-0.461572	-0.0146395	0.788119	0.630292	0.985467	0.0367616	PD male
miR-199a-5p	Inverse variance weighted	9	0.266189	0.127615	0.0160634	0.516315	1.30498	1.01619	1.67584	0.0369901	PD male
miR-660-3p	Inverse variance weighted	6	0.210712	0.101332	0.0121012	0.409323	1.23456	1.01217	1.5058	0.0375787	PD male
miR-4667-5p	Inverse variance weighted	7	0.208185	0.100729	0.0107566	0.405614	1.23144	1.01081	1.50022	0.0387541	PD male
miR-1321	Inverse variance weighted	9	-0.117793	0.057054	-0.229619	-0.00596703	0.88888	0.794836	0.994051	0.0389622	PD male
miR-3134	Inverse variance weighted	7	-0.121603	0.0592162	-0.237667	-0.00553974	0.885499	0.788465	0.994476	0.0400192	PD male
miR-125a-5p	Inverse variance weighted	14	0.183973	0.0899384	0.00769372	0.360252	1.20198	1.00772	1.43369	0.0408012	PD male
miR-129-2-3p	Inverse variance weighted	7	-0.131817	0.064449	-0.258137	-0.00549747	0.876501	0.772489	0.994518	0.0408253	PD male
miR-8077	Inverse variance weighted	8	0.114391	0.0559941	0.0046425	0.22414	1.12119	1.00465	1.25125	0.0410613	PD male
miR-6870-5p	Inverse variance weighted	16	0.120344	0.058953	0.00479629	0.235892	1.12789	1.00481	1.26604	0.0412153	PD male
miR-4491	Inverse variance weighted	12	-0.0969173	0.0474859	-0.18999	-0.00384495	0.907631	0.826968	0.996162	0.0412538	PD male
miR-1261	Inverse variance weighted	12	0.0882412	0.0432795	0.00341341	0.173069	1.09225	1.00342	1.18895	0.0414631	PD male
miR-5010-3p	Inverse variance weighted	13	0.0923599	0.0454345	0.00330831	0.181411	1.09676	1.00331	1.19891	0.0420712	PD male
miR-515-3p	Inverse variance weighted	10	-0.112415	0.0554217	-0.221042	-0.0037889	0.893673	0.801683	0.996218	0.042523	PD male
miR-33a-3p	Inverse variance weighted	6	0.159096	0.0785295	0.00517848	0.313014	1.17245	1.00519	1.36754	0.0427706	PD male
miR-606	Inverse variance weighted	8	0.106244	0.0525659	0.0032146	0.209273	1.11209	1.00322	1.23278	0.0432639	PD male
miR-2116-5p	Inverse variance weighted	11	0.168489	0.0834216	0.0049827	0.331995	1.18352	1.005	1.39375	0.0434115	PD male
miR-600	Inverse variance weighted	15	0.069942	0.0347373	0.00185683	0.138027	1.07245	1.00186	1.14801	0.0440669	PD male
miR-7111-5p	Inverse variance weighted	12	-0.188493	0.0945452	-0.373801	-0.00318399	0.828207	0.688114	0.996821	0.0461874	PD male
miR-4690-3p	Inverse variance weighted	7	-0.2067	0.103884	-0.410312	-0.00308754	0.813264	0.663443	0.996917	0.0466217	PD male
miR-2467-3p	Inverse variance weighted	6	0.156135	0.0785092	0.00225649	0.310013	1.16898	1.00226	1.36344	0.0467297	PD male
miR-498	Inverse variance weighted	10	-0.0917908	0.0461818	-0.182307	-0.00127446	0.912296	0.833345	0.998726	0.0468563	PD male
miR-2110	Inverse variance weighted	11	-0.21662	0.109281	-0.43081	-0.00243011	0.805236	0.649983	0.997573	0.0474527	PD male
miR-195-5p	Inverse variance weighted	6	-0.179345	0.0905068	-0.356738	-0.00195155	0.835818	0.699956	0.99805	0.0475282	PD male
miR-148a-3p	Inverse variance weighted	12	-0.166579	0.0841629	-0.331538	-0.0016196	0.846556	0.717819	0.998382	0.0477886	PD male
miR-518c-3p	Inverse variance weighted	11	0.0902835	0.0457122	0.000687538	0.179879	1.09448	1.00069	1.19707	0.0482635	PD male
miR-584-5p	Inverse variance weighted	7	-0.120116	0.0609875	-0.239652	-0.000580962	0.886817	0.786902	0.999419	0.0488927	PD male
miR-8057	Inverse variance weighted	15	0.0814051	0.0415111	4.34046e-05	0.162767	1.08481	1.00004	1.17676	0.0498737	PD male
miR-4650-3p	Wald ratio	1	-0.38354	0.159938	-0.697019	-0.0700621	0.681445	0.498068	0.932336	0.0164822	PD male
miR-6888-3p	Inverse variance weighted	4	0.287133	0.0767092	0.136783	0.437482	1.3326	1.14658	1.5488	0.00018174	PD female
miR-608	Inverse variance weighted	3	0.40783	0.109621	0.192973	0.622687	1.50355	1.21285	1.86393	0.000198935	PD female
miR-8053	Inverse variance weighted	9	-0.177435	0.0541641	-0.283596	-0.0712729	0.837416	0.753071	0.931208	0.00105338	PD female
miR-125b-1-3p	Inverse variance weighted	13	0.153372	0.0484806	0.0583495	0.248394	1.16576	1.06009	1.28196	0.0015585	PD female
miR-4801	Inverse variance weighted	6	-0.250597	0.0881552	-0.423381	-0.0778133	0.778336	0.654829	0.925137	0.00447352	PD female
miR-144-5p	Inverse variance weighted	11	0.212372	0.0755595	0.0642752	0.360469	1.23661	1.06639	1.434	0.00494405	PD female
miR-329-5p	Inverse variance weighted	12	-0.146517	0.0547784	-0.253882	-0.0391511	0.863711	0.775783	0.961605	0.00747919	PD female
miR-6742-3p	Inverse variance weighted	6	-0.179477	0.0674131	-0.311606	-0.0473469	0.835708	0.73227	0.953756	0.00775995	PD female
miR-4684-3p	Inverse variance weighted	6	-0.222433	0.0864651	-0.391905	-0.0529615	0.800568	0.675768	0.948417	0.0100962	PD female
miR-4318	Inverse variance weighted	12	-0.176071	0.0690797	-0.311467	-0.0406745	0.838559	0.732372	0.960142	0.0108093	PD female
miR-4649-5p	Inverse variance weighted	10	-0.161254	0.0639581	-0.286612	-0.0358961	0.851076	0.750803	0.96474	0.011694	PD female
miR-449b-3p	Inverse variance weighted	11	-0.162876	0.0646018	-0.289496	-0.0362565	0.849696	0.748641	0.964393	0.0116945	PD female
miR-6768-3p	Inverse variance weighted	9	-0.146911	0.0587782	-0.262116	-0.0317058	0.863371	0.769421	0.968792	0.0124399	PD female
miR-4688	Inverse variance weighted	9	-0.183981	0.074901	-0.330787	-0.0371746	0.831952	0.718358	0.963508	0.014037	PD female
miR-3976	Inverse variance weighted	12	-0.123827	0.0508753	-0.223542	-0.0241111	0.883533	0.799681	0.976177	0.014936	PD female
miR-3619-3p	Inverse variance weighted	10	-0.137297	0.056554	-0.248143	-0.0264511	0.871711	0.780249	0.973896	0.0151943	PD female
miR-3186-5p	Inverse variance weighted	7	0.171635	0.0724021	0.0297265	0.313543	1.18724	1.03017	1.36826	0.0177604	PD female
miR-5196-3p	Inverse variance weighted	9	-0.170528	0.0726368	-0.312896	-0.0281597	0.84322	0.731326	0.972233	0.0188908	PD female
miR-22-3p	Inverse variance weighted	8	-0.532322	0.227262	-0.977755	-0.0868893	0.58724	0.376155	0.916779	0.0191637	PD female
miR-6728-5p	Inverse variance weighted	9	-0.144823	0.0619013	-0.26615	-0.0234964	0.865175	0.766324	0.976778	0.0193056	PD female
miR-146b-5p	Inverse variance weighted	13	0.310304	0.132762	0.0500911	0.570517	1.36384	1.05137	1.76918	0.0194236	PD female
miR-6788-3p	Inverse variance weighted	5	0.267956	0.115526	0.0415257	0.494386	1.30729	1.0424	1.63949	0.0203706	PD female
miR-5687	Inverse variance weighted	8	-0.128121	0.0566608	-0.239176	-0.0170661	0.879747	0.787276	0.983079	0.023747	PD female
miR-4427	Inverse variance weighted	7	-0.183117	0.0812187	-0.342305	-0.023928	0.832671	0.710131	0.976356	0.0241577	PD female
miR-1297	Inverse variance weighted	9	0.129477	0.0575105	0.0167565	0.242198	1.13823	1.0169	1.27405	0.0243625	PD female
miR-6781-3p	Inverse variance weighted	14	0.0999785	0.0444162	0.0129226	0.187034	1.10515	1.01301	1.20567	0.0243891	PD female
miR-6800-3p	Inverse variance weighted	6	0.22277	0.0991232	0.028488	0.417051	1.24953	1.0289	1.51748	0.0246145	PD female
miR-576-5p	Inverse variance weighted	9	0.121695	0.0542751	0.0153156	0.228074	1.12941	1.01543	1.25618	0.0249495	PD female
miR-1277-5p	Inverse variance weighted	6	0.153887	0.0687035	0.0192279	0.288546	1.16636	1.01941	1.33449	0.0250995	PD female
miR-6737-5p	Inverse variance weighted	11	-0.125834	0.0562858	-0.236154	-0.015514	0.881761	0.789659	0.984606	0.0253761	PD female
miR-550b-2-5p	Inverse variance weighted	8	0.190289	0.0854301	0.0228464	0.357732	1.2096	1.02311	1.43008	0.0259187	PD female
let-7a-5p	Inverse variance weighted	7	-0.774076	0.347627	-1.45542	-0.092728	0.46113	0.233301	0.911441	0.0259643	PD female
miR-3689d	Inverse variance weighted	10	0.208364	0.0941928	0.0237456	0.392982	1.23166	1.02403	1.48139	0.0269601	PD female
miR-6128	Inverse variance weighted	13	-0.104048	0.047447	-0.197044	-0.0110523	0.901182	0.821154	0.989009	0.0283117	PD female
miR-369-3p	Inverse variance weighted	11	0.127602	0.058218	0.013495	0.241709	1.1361	1.01359	1.27342	0.0283939	PD female
miR-604	Inverse variance weighted	18	-0.0838388	0.0383092	-0.158925	-0.00875281	0.919579	0.853061	0.991285	0.0286348	PD female
miR-1293	Inverse variance weighted	13	0.100592	0.0461093	0.0102182	0.190967	1.10583	1.01027	1.21042	0.0291384	PD female
miR-4293	Inverse variance weighted	12	0.118183	0.0542859	0.011783	0.224584	1.12545	1.01185	1.2518	0.0294765	PD female
miR-4429	Inverse variance weighted	3	1.06658	0.492016	0.102227	2.03093	2.90542	1.10764	7.62116	0.030176	PD female
miR-6499-3p	Inverse variance weighted	8	0.13413	0.0620588	0.012495	0.255766	1.14354	1.01257	1.29145	0.030669	PD female
miR-3978	Inverse variance weighted	14	-0.103289	0.047872	-0.197118	-0.00945995	0.901866	0.821093	0.990585	0.0309582	PD female
miR-6842-5p	Inverse variance weighted	12	0.104568	0.0485194	0.00947038	0.199667	1.11023	1.00952	1.221	0.0311472	PD female
miR-1305	Inverse variance weighted	13	0.101012	0.0469553	0.0089798	0.193044	1.10629	1.00902	1.21294	0.0314571	PD female
miR-1271-5p	Inverse variance weighted	7	0.201844	0.0938369	0.0179232	0.385764	1.22366	1.01808	1.47074	0.0314759	PD female
miR-541-5p	Inverse variance weighted	10	-0.116626	0.0543881	-0.223227	-0.0100258	0.889918	0.799933	0.990024	0.0320058	PD female
miR-374c-5p	Inverse variance weighted	5	-0.213708	0.101359	-0.412371	-0.0150446	0.807584	0.662078	0.985068	0.0349939	PD female
miR-582-5p	Inverse variance weighted	12	0.0995605	0.0478791	0.00571743	0.193404	1.10469	1.00573	1.21337	0.0375793	PD female
miR-182-5p	Inverse variance weighted	13	-0.153743	0.0740366	-0.298855	-0.00863128	0.857492	0.741667	0.991406	0.0378402	PD female
miR-1273e	Inverse variance weighted	7	-0.426713	0.206936	-0.832307	-0.0211195	0.652651	0.435044	0.979102	0.0392022	PD female
miR-449c-5p	Inverse variance weighted	6	0.17789	0.0866453	0.00806478	0.347714	1.19469	1.0081	1.41583	0.040065	PD female
miR-3661	Inverse variance weighted	6	-0.185637	0.0904962	-0.36301	-0.00826472	0.830575	0.69558	0.991769	0.0402351	PD female
miR-375	Inverse variance weighted	9	0.0855549	0.0422105	0.00282234	0.168288	1.08932	1.00283	1.18328	0.0426764	PD female
miR-676-5p	Inverse variance weighted	8	-0.125902	0.0626155	-0.248629	-0.00317593	0.881701	0.779869	0.996829	0.0443549	PD female
miR-2110	Inverse variance weighted	12	-0.226323	0.112804	-0.447419	-0.00522653	0.797461	0.639276	0.994787	0.0448208	PD female
miR-624-3p	Inverse variance weighted	11	0.103285	0.0516157	0.00211865	0.204452	1.10881	1.00212	1.22685	0.0453874	PD female
miR-7111-5p	Inverse variance weighted	12	0.170749	0.0856125	0.00294819	0.338549	1.18619	1.00295	1.40291	0.0461044	PD female
miR-6813-3p	Inverse variance weighted	6	-0.258494	0.130741	-0.514746	-0.00224177	0.772214	0.597653	0.997761	0.0480251	PD female
miR-6754-5p	Inverse variance weighted	9	0.125747	0.0638668	0.000568439	0.250926	1.134	1.00057	1.28522	0.0489645	PD female
miR-620	Inverse variance weighted	12	0.0874429	0.0445376	0.000149167	0.174737	1.09138	1.00015	1.19093	0.0496056	PD female
miR-558	Wald ratio	1	0.449487	0.195667	0.0659795	0.832994	1.56751	1.0682	2.3002	0.0216072	PD female
miR-4525	Wald ratio	1	0.430198	0.202024	0.0342303	0.826166	1.53756	1.03482	2.28454	0.0332182	PD female
miR-433-3p	Inverse variance weighted	6	-1.16096	0.348199	-1.84343	-0.478494	0.313184	0.158273	0.619716	0.000855466	PD motor subtypes(binary)
miR-6828-5p	Inverse variance weighted	3	-0.886535	0.286252	-1.44759	-0.325482	0.412081	0.235137	0.722179	0.00195458	PD motor subtypes(binary)
miR-3152-3p	Inverse variance weighted	10	0.79787	0.26091	0.286487	1.30925	2.22081	1.33174	3.7034	0.00222795	PD motor subtypes(binary)
miR-376c-3p	Inverse variance weighted	7	1.59984	0.556016	0.510047	2.68963	4.95223	1.66537	14.7262	0.00401064	PD motor subtypes(binary)
miR-6797-3p	Inverse variance weighted	10	0.567197	0.200868	0.173497	0.960898	1.76332	1.18946	2.61404	0.00474675	PD motor subtypes(binary)
miR-8069	Inverse variance weighted	82	-0.177452	0.0634928	-0.301898	-0.0530064	0.837401	0.739413	0.948374	0.00519253	PD motor subtypes(binary)
miR-6751-3p	Inverse variance weighted	6	0.583882	0.213414	0.165591	1.00217	1.79299	1.18009	2.7242	0.00622074	PD motor subtypes(binary)
miR-7111-3p	Inverse variance weighted	5	0.782535	0.28944	0.215233	1.34984	2.18701	1.24015	3.8568	0.00685891	PD motor subtypes(binary)
miR-6857-5p	Inverse variance weighted	10	0.53872	0.201075	0.144613	0.932827	1.71381	1.15559	2.54168	0.00737988	PD motor subtypes(binary)
miR-3679-5p	Inverse variance weighted	10	0.54068	0.201873	0.145009	0.936351	1.71717	1.15605	2.55066	0.00739934	PD motor subtypes(binary)
miR-3186-5p	Inverse variance weighted	6	0.580125	0.21688	0.155041	1.00521	1.78626	1.16771	2.73248	0.00747584	PD motor subtypes(binary)
miR-3975	Inverse variance weighted	4	0.768332	0.287944	0.203962	1.3327	2.15617	1.22625	3.79128	0.00762271	PD motor subtypes(binary)
miR-6073	Inverse variance weighted	8	0.464126	0.17794	0.115363	0.812888	1.59062	1.12228	2.25441	0.00909859	PD motor subtypes(binary)
miR-4794	Inverse variance weighted	9	0.424545	0.162936	0.10519	0.743899	1.52889	1.11092	2.10412	0.00917161	PD motor subtypes(binary)
miR-1238-3p	Inverse variance weighted	9	-0.55666	0.214365	-0.976815	-0.136505	0.57312	0.376508	0.872402	0.00941003	PD motor subtypes(binary)
miR-576-3p	Inverse variance weighted	10	0.555625	0.214127	0.135936	0.975314	1.74303	1.14561	2.652	0.00946355	PD motor subtypes(binary)
miR-4777-5p	Inverse variance weighted	12	0.349651	0.135776	0.083529	0.615772	1.41857	1.08712	1.85109	0.0100183	PD motor subtypes(binary)
miR-5088-3p	Inverse variance weighted	9	0.579546	0.225359	0.137843	1.02125	1.78523	1.14779	2.77666	0.0101213	PD motor subtypes(binary)
miR-1185-1-3p	Inverse variance weighted	12	0.44522	0.173537	0.105088	0.785351	1.56083	1.11081	2.19318	0.0103007	PD motor subtypes(binary)
miR-6509-5p	Inverse variance weighted	13	0.319508	0.125191	0.0741333	0.564884	1.37645	1.07695	1.75924	0.0107057	PD motor subtypes(binary)
miR-3675-3p	Inverse variance weighted	8	-0.448231	0.176822	-0.794803	-0.101659	0.638757	0.45167	0.903337	0.0112472	PD motor subtypes(binary)
miR-548ba	Inverse variance weighted	9	0.433151	0.173318	0.0934473	0.772854	1.54211	1.09795	2.16594	0.0124486	PD motor subtypes(binary)
miR-4653-5p	Inverse variance weighted	4	0.641372	0.256786	0.138072	1.14467	1.89909	1.14806	3.14141	0.0125004	PD motor subtypes(binary)
miR-221-5p	Inverse variance weighted	8	0.617743	0.250259	0.127235	1.10825	1.85474	1.13568	3.02906	0.0135713	PD motor subtypes(binary)
miR-6510-3p	Inverse variance weighted	6	0.581785	0.236004	0.119217	1.04435	1.78923	1.12661	2.84156	0.0136957	PD motor subtypes(binary)
miR-6888-5p	Inverse variance weighted	12	0.429959	0.174608	0.087727	0.772191	1.53719	1.09169	2.1645	0.0138002	PD motor subtypes(binary)
miR-518b	Inverse variance weighted	10	-0.377463	0.153436	-0.678198	-0.0767283	0.685598	0.507531	0.926141	0.0138911	PD motor subtypes(binary)
miR-133a-5p	Inverse variance weighted	13	0.511429	0.2111	0.0976736	0.925185	1.66767	1.1026	2.52234	0.0154061	PD motor subtypes(binary)
miR-16-1-3p	Inverse variance weighted	5	0.838702	0.349483	0.153715	1.52369	2.31336	1.16616	4.58912	0.0164025	PD motor subtypes(binary)
miR-134-5p	Inverse variance weighted	10	0.781019	0.326394	0.141287	1.42075	2.1837	1.15175	4.14023	0.016717	PD motor subtypes(binary)
miR-181a-5p	Inverse variance weighted	8	-0.470628	0.197908	-0.858528	-0.0827284	0.62461	0.423786	0.920601	0.0174061	PD motor subtypes(binary)
miR-4706	Inverse variance weighted	9	-0.930879	0.393252	-1.70165	-0.160104	0.394207	0.182382	0.852055	0.0179267	PD motor subtypes(binary)
miR-223-3p	Inverse variance weighted	8	1.58005	0.668844	0.269118	2.89098	4.8552	1.30881	18.011	0.0181589	PD motor subtypes(binary)
miR-4432	Inverse variance weighted	7	0.439625	0.186789	0.0735189	0.805731	1.55213	1.07629	2.23833	0.0185929	PD motor subtypes(binary)
miR-3154	Inverse variance weighted	5	-0.650681	0.28004	-1.19956	-0.101802	0.521691	0.301327	0.903209	0.020151	PD motor subtypes(binary)
miR-6505-3p	Inverse variance weighted	7	0.418941	0.18054	0.0650823	0.772799	1.52035	1.06725	2.16582	0.0203146	PD motor subtypes(binary)
miR-668-5p	Inverse variance weighted	12	0.362285	0.156799	0.0549592	0.669611	1.43661	1.0565	1.95348	0.0208601	PD motor subtypes(binary)
miR-5197-5p	Inverse variance weighted	9	0.420454	0.182736	0.0622905	0.778618	1.52265	1.06427	2.17846	0.0213986	PD motor subtypes(binary)
miR-622	Inverse variance weighted	16	0.2827	0.123565	0.0405124	0.524888	1.32671	1.04134	1.69027	0.0221455	PD motor subtypes(binary)
miR-6765-5p	Inverse variance weighted	10	0.51969	0.227953	0.0729026	0.966477	1.68151	1.07563	2.62867	0.0226187	PD motor subtypes(binary)
miR-520b	Inverse variance weighted	13	0.343817	0.150902	0.0480486	0.639585	1.41032	1.04922	1.89569	0.0227022	PD motor subtypes(binary)
miR-1207-5p	Inverse variance weighted	27	-0.7164	0.31576	-1.33529	-0.0975116	0.488508	0.263082	0.907092	0.0232795	PD motor subtypes(binary)
miR-6515-3p	Inverse variance weighted	6	-0.618942	0.273154	-1.15432	-0.0835604	0.538514	0.31527	0.919836	0.0234569	PD motor subtypes(binary)
miR-5692a	Inverse variance weighted	10	0.343795	0.152734	0.0444362	0.643154	1.41029	1.04544	1.90247	0.0243894	PD motor subtypes(binary)
miR-3619-5p	Inverse variance weighted	9	-0.435414	0.195298	-0.818199	-0.052629	0.646997	0.441226	0.948732	0.025782	PD motor subtypes(binary)
miR-372-5p	Inverse variance weighted	8	0.369242	0.167087	0.0417523	0.696732	1.44664	1.04264	2.00718	0.0271132	PD motor subtypes(binary)
miR-19a-5p	Inverse variance weighted	9	-0.41069	0.186287	-0.775813	-0.0455677	0.663192	0.460329	0.955455	0.0274815	PD motor subtypes(binary)
miR-6801-3p	Inverse variance weighted	8	0.46585	0.211361	0.0515821	0.880118	1.59337	1.05294	2.41118	0.027521	PD motor subtypes(binary)
miR-146a-3p	Inverse variance weighted	10	0.44182	0.202364	0.0451859	0.838453	1.55554	1.04622	2.31279	0.0290144	PD motor subtypes(binary)
miR-1976	Inverse variance weighted	13	0.499008	0.228798	0.0505636	0.947452	1.64709	1.05186	2.57913	0.0291837	PD motor subtypes(binary)
miR-3614-5p	Inverse variance weighted	9	0.382983	0.176127	0.0377731	0.728193	1.46665	1.0385	2.07133	0.0296703	PD motor subtypes(binary)
miR-299-3p	Inverse variance weighted	4	-0.747222	0.345359	-1.42413	-0.0703179	0.473681	0.240719	0.932097	0.0304944	PD motor subtypes(binary)
miR-181a-3p	Inverse variance weighted	16	-0.444603	0.205572	-0.847524	-0.0416823	0.641079	0.428475	0.959174	0.0305594	PD motor subtypes(binary)
miR-8078	Inverse variance weighted	9	-0.515125	0.238743	-0.983061	-0.0471884	0.597426	0.374164	0.953908	0.0309548	PD motor subtypes(binary)
miR-3191-5p	Inverse variance weighted	14	0.305966	0.143481	0.0247423	0.587189	1.35794	1.02505	1.79892	0.0329705	PD motor subtypes(binary)
miR-4798-3p	Inverse variance weighted	11	-0.39461	0.186092	-0.75935	-0.0298695	0.673943	0.46797	0.970572	0.0339631	PD motor subtypes(binary)
miR-4296	Inverse variance weighted	7	-0.573499	0.271482	-1.1056	-0.0413945	0.56355	0.331011	0.959451	0.0346456	PD motor subtypes(binary)
miR-545-5p	Inverse variance weighted	11	0.427778	0.202815	0.0302611	0.825294	1.53385	1.03072	2.28255	0.0349268	PD motor subtypes(binary)
miR-3939	Inverse variance weighted	13	0.321535	0.152508	0.0226191	0.620451	1.37924	1.02288	1.85977	0.0350038	PD motor subtypes(binary)
miR-5088-5p	Inverse variance weighted	8	-0.467112	0.222784	-0.903768	-0.0304553	0.62681	0.40504	0.970004	0.0360199	PD motor subtypes(binary)
miR-4643	Inverse variance weighted	8	-0.362972	0.173791	-0.703602	-0.0223428	0.695606	0.4948	0.977905	0.0367472	PD motor subtypes(binary)
miR-2114-3p	Inverse variance weighted	10	0.334286	0.161253	0.0182289	0.650343	1.39694	1.0184	1.9162	0.0381681	PD motor subtypes(binary)
miR-1287-3p	Inverse variance weighted	8	0.360802	0.174106	0.019554	0.702049	1.43448	1.01975	2.01788	0.0382365	PD motor subtypes(binary)
miR-508-5p	Inverse variance weighted	9	0.344568	0.168648	0.0140174	0.675119	1.41138	1.01412	1.96427	0.0410409	PD motor subtypes(binary)
miR-6887-5p	Inverse variance weighted	12	0.558294	0.27403	0.0211954	1.09539	1.74769	1.02142	2.99036	0.0416153	PD motor subtypes(binary)
miR-4262	Inverse variance weighted	14	-0.252412	0.124943	-0.4973	-0.00752309	0.776925	0.60817	0.992505	0.0433614	PD motor subtypes(binary)
miR-4731-5p	Inverse variance weighted	11	0.308836	0.153258	0.00845128	0.609221	1.36184	1.00849	1.839	0.0438895	PD motor subtypes(binary)
miR-3605-5p	Inverse variance weighted	15	-0.27777	0.138077	-0.5484	-0.00714039	0.757471	0.577873	0.992885	0.0442502	PD motor subtypes(binary)
miR-6739-5p	Inverse variance weighted	9	0.408658	0.203144	0.010496	0.80682	1.5048	1.01055	2.24077	0.044255	PD motor subtypes(binary)
miR-6843-3p	Inverse variance weighted	7	0.466655	0.232281	0.0113842	0.921927	1.59465	1.01145	2.51413	0.044536	PD motor subtypes(binary)
miR-4744	Inverse variance weighted	8	0.344352	0.171696	0.00782801	0.680877	1.41108	1.00786	1.97561	0.0448998	PD motor subtypes(binary)
miR-885-3p	Inverse variance weighted	9	0.43353	0.216258	0.00966514	0.857395	1.54269	1.00971	2.35701	0.0449959	PD motor subtypes(binary)
miR-658	Inverse variance weighted	4	1.92413	0.961656	0.0392871	3.80898	6.8492	1.04007	45.1043	0.0454082	PD motor subtypes(binary)
miR-3661	Inverse variance weighted	7	0.644858	0.323274	0.0112408	1.27848	1.90572	1.0113	3.59116	0.0460678	PD motor subtypes(binary)
miR-548w	Inverse variance weighted	9	-0.406876	0.204718	-0.808123	-0.00562942	0.665727	0.445694	0.994386	0.0468672	PD motor subtypes(binary)
miR-539-5p	Inverse variance weighted	9	0.475387	0.240341	0.00431892	0.946454	1.60864	1.00433	2.57656	0.0479321	PD motor subtypes(binary)
miR-192-5p	Inverse variance weighted	10	0.516895	0.261449	0.00445562	1.02933	1.67681	1.00447	2.7992	0.0480369	PD motor subtypes(binary)
miR-378b	Inverse variance weighted	7	0.442355	0.224164	0.00299334	0.881717	1.55637	1.003	2.41504	0.0484553	PD motor subtypes(binary)
miR-644a	Inverse variance weighted	22	0.190263	0.0967518	0.000629848	0.379897	1.20957	1.00063	1.46213	0.0492397	PD motor subtypes(binary)
miR-1179	Inverse variance weighted	8	0.385812	0.196573	0.000529836	0.771094	1.47081	1.00053	2.16213	0.0496816	PD motor subtypes(binary)
miR-3163	Inverse variance weighted	9	0.33877	0.172723	0.000233422	0.677307	1.40322	1.00023	1.96857	0.049838	PD motor subtypes(binary)
miR-4777-5p	Inverse variance weighted	12	-0.182504	0.0544466	-0.289219	-0.0757883	0.833182	0.748848	0.927012	0.000802376	PD motor subtypes(cont)
miR-3664-5p	Inverse variance weighted	14	-0.170423	0.0529047	-0.274116	-0.0667298	0.843308	0.760244	0.935448	0.00127602	PD motor subtypes(cont)
miR-4646-3p	Inverse variance weighted	8	0.266712	0.0873731	0.0954609	0.437963	1.30566	1.10017	1.54955	0.00226893	PD motor subtypes(cont)
miR-19a-5p	Inverse variance weighted	9	0.21308	0.0710205	0.0738802	0.352281	1.23748	1.07668	1.42231	0.00269744	PD motor subtypes(cont)
miR-6857-5p	Inverse variance weighted	10	-0.229792	0.0793277	-0.385274	-0.0743093	0.794699	0.680264	0.928384	0.00377064	PD motor subtypes(cont)
miR-6843-3p	Inverse variance weighted	7	-0.237864	0.0830143	-0.400572	-0.0751558	0.78831	0.669937	0.927599	0.00416568	PD motor subtypes(cont)
miR-576-3p	Inverse variance weighted	10	-0.233211	0.0825196	-0.39495	-0.071473	0.791986	0.673714	0.931021	0.00471136	PD motor subtypes(cont)
miR-4639-3p	Inverse variance weighted	13	0.144512	0.0512016	0.0441573	0.244868	1.15548	1.04515	1.27745	0.00476627	PD motor subtypes(cont)
miR-124-3p	Inverse variance weighted	7	-0.212253	0.075764	-0.36075	-0.0637554	0.80876	0.697153	0.938234	0.00508657	PD motor subtypes(cont)
miR-4642	Inverse variance weighted	8	0.200037	0.0737574	0.0554726	0.344602	1.22145	1.05704	1.41143	0.00668594	PD motor subtypes(cont)
miR-3184-3p	Inverse variance weighted	8	-0.771523	0.284992	-1.33011	-0.212939	0.462309	0.264449	0.808206	0.00678584	PD motor subtypes(cont)
miR-6794-5p	Inverse variance weighted	9	-0.385634	0.144939	-0.669714	-0.101553	0.68002	0.511855	0.903433	0.00779875	PD motor subtypes(cont)
miR-508-5p	Inverse variance weighted	9	-0.150575	0.0577747	-0.263814	-0.0373369	0.860213	0.768117	0.963352	0.00915397	PD motor subtypes(cont)
miR-3186-5p	Inverse variance weighted	6	-0.218277	0.0839527	-0.382824	-0.0537299	0.803903	0.681933	0.947688	0.00932231	PD motor subtypes(cont)
miR-4253	Inverse variance weighted	9	-0.239022	0.0922512	-0.419835	-0.0582102	0.787397	0.657155	0.943452	0.00956985	PD motor subtypes(cont)
miR-8069	Inverse variance weighted	82	0.0655999	0.0253393	0.0159348	0.115265	1.0678	1.01606	1.12217	0.00962947	PD motor subtypes(cont)
miR-302f	Inverse variance weighted	14	0.140459	0.0558615	0.0309704	0.249947	1.1508	1.03145	1.28396	0.011923	PD motor subtypes(cont)
miR-6862-3p	Inverse variance weighted	11	0.205944	0.0821217	0.0449854	0.366902	1.22868	1.04601	1.44326	0.0121489	PD motor subtypes(cont)
miR-6502-3p	Inverse variance weighted	13	-0.121855	0.0498289	-0.21952	-0.0241905	0.885277	0.802904	0.9761	0.0144663	PD motor subtypes(cont)
miR-3675-3p	Inverse variance weighted	8	0.162242	0.0669069	0.0311043	0.293379	1.17614	1.03159	1.34095	0.0153131	PD motor subtypes(cont)
miR-6509-5p	Inverse variance weighted	13	-0.117931	0.0486511	-0.213288	-0.0225753	0.888757	0.807924	0.977678	0.0153495	PD motor subtypes(cont)
miR-6877-3p	Inverse variance weighted	6	0.312181	0.130134	0.0571177	0.567244	1.3664	1.05878	1.7634	0.0164438	PD motor subtypes(cont)
miR-584-3p	Inverse variance weighted	12	0.12186	0.0509126	0.0220717	0.221649	1.1296	1.02232	1.24813	0.0166875	PD motor subtypes(cont)
miR-3916	Inverse variance weighted	9	-0.154516	0.0649144	-0.281748	-0.0272834	0.85683	0.754464	0.973085	0.0172986	PD motor subtypes(cont)
miR-6851-3p	Inverse variance weighted	5	0.245801	0.10364	0.0426657	0.448936	1.27865	1.04359	1.56665	0.0177079	PD motor subtypes(cont)
miR-203b-3p	Inverse variance weighted	10	-0.146052	0.0627804	-0.269101	-0.023002	0.864113	0.764066	0.977261	0.0199979	PD motor subtypes(cont)
miR-6823-5p	Inverse variance weighted	10	0.151969	0.0671245	0.0204046	0.283533	1.16412	1.02061	1.32781	0.0235752	PD motor subtypes(cont)
miR-152-3p	Inverse variance weighted	4	-0.379566	0.167833	-0.708519	-0.0506134	0.684158	0.492373	0.950646	0.023724	PD motor subtypes(cont)
miR-128-3p	Inverse variance weighted	20	0.256169	0.11367	0.033376	0.478962	1.29197	1.03394	1.6144	0.02422	PD motor subtypes(cont)
miR-6784-5p	Inverse variance weighted	4	0.312068	0.138641	0.0403309	0.583805	1.36625	1.04116	1.79285	0.0243918	PD motor subtypes(cont)
miR-621	Inverse variance weighted	9	-0.138865	0.0617248	-0.259846	-0.0178843	0.870346	0.771171	0.982275	0.0244653	PD motor subtypes(cont)
miR-4435	Inverse variance weighted	6	-0.178132	0.0796652	-0.334276	-0.0219885	0.836832	0.715856	0.978251	0.025351	PD motor subtypes(cont)
miR-5706	Inverse variance weighted	10	-0.156321	0.0704016	-0.294308	-0.0183333	0.855285	0.745047	0.981834	0.0263909	PD motor subtypes(cont)
miR-5685	Inverse variance weighted	5	0.231682	0.10527	0.0253522	0.438012	1.26072	1.02568	1.54962	0.0277481	PD motor subtypes(cont)
miR-4709-5p	Inverse variance weighted	9	0.172027	0.078295	0.0185687	0.325485	1.18771	1.01874	1.3847	0.0280088	PD motor subtypes(cont)
miR-4503	Inverse variance weighted	8	0.128671	0.0586979	0.013623	0.243719	1.13732	1.01372	1.27599	0.0283732	PD motor subtypes(cont)
miR-6719-3p	Inverse variance weighted	11	-0.121171	0.0558245	-0.230587	-0.011755	0.885882	0.794067	0.988314	0.0299637	PD motor subtypes(cont)
miR-106a-3p	Inverse variance weighted	13	0.114227	0.0528951	0.0105531	0.217902	1.12101	1.01061	1.24346	0.0308106	PD motor subtypes(cont)
miR-5004-3p	Inverse variance weighted	8	0.158654	0.0738333	0.0139402	0.303367	1.17193	1.01404	1.35441	0.0316497	PD motor subtypes(cont)
miR-7151-5p	Inverse variance weighted	10	0.130005	0.0606863	0.0110597	0.24895	1.13883	1.01112	1.28268	0.0321738	PD motor subtypes(cont)
miR-378b	Inverse variance weighted	7	-0.185406	0.0868553	-0.355642	-0.0151694	0.830767	0.700723	0.984945	0.0327895	PD motor subtypes(cont)
miR-644a	Inverse variance weighted	22	-0.0790316	0.0371954	-0.151935	-0.00612863	0.924011	0.859045	0.99389	0.0336059	PD motor subtypes(cont)
miR-8077	Inverse variance weighted	7	0.160506	0.0756482	0.0122352	0.308776	1.1741	1.01231	1.36176	0.0338598	PD motor subtypes(cont)
miR-6770-3p	Inverse variance weighted	18	0.102345	0.0483162	0.00764537	0.197045	1.10777	1.00767	1.2178	0.0341551	PD motor subtypes(cont)
miR-4722-5p	Inverse variance weighted	7	0.180771	0.0853952	0.0133968	0.348146	1.19814	1.01349	1.41644	0.03427	PD motor subtypes(cont)
miR-4276	Inverse variance weighted	12	-0.12094	0.0572273	-0.233106	-0.00877463	0.886087	0.79207	0.991264	0.0345726	PD motor subtypes(cont)
miR-6758-3p	Inverse variance weighted	12	-0.132062	0.0625894	-0.254737	-0.00938689	0.876287	0.77512	0.990657	0.0348604	PD motor subtypes(cont)
miR-4653-5p	Inverse variance weighted	4	-0.205903	0.0983323	-0.398634	-0.0131714	0.813912	0.671236	0.986915	0.0362647	PD motor subtypes(cont)
miR-34a-3p	Inverse variance weighted	6	0.171585	0.0822809	0.0103142	0.332855	1.18718	1.01037	1.39495	0.0370372	PD motor subtypes(cont)
miR-3975	Inverse variance weighted	4	-0.230109	0.110435	-0.446562	-0.0136559	0.794447	0.639824	0.986437	0.0371916	PD motor subtypes(cont)
miR-4296	Inverse variance weighted	7	0.214529	0.102978	0.012692	0.416367	1.23928	1.01277	1.51644	0.0372285	PD motor subtypes(cont)
miR-3124-5p	Inverse variance weighted	7	-0.193947	0.0932374	-0.376692	-0.0112018	0.823701	0.686127	0.988861	0.0375124	PD motor subtypes(cont)
miR-1267	Inverse variance weighted	6	-0.187829	0.0903847	-0.364983	-0.0106753	0.828756	0.694208	0.989381	0.0376993	PD motor subtypes(cont)
miR-675-3p	Inverse variance weighted	7	-0.19924	0.0964947	-0.388369	-0.0101101	0.819353	0.678162	0.989941	0.0389444	PD motor subtypes(cont)
miR-8078	Inverse variance weighted	9	0.17206	0.0834255	0.00854591	0.335574	1.18775	1.00858	1.39874	0.0391661	PD motor subtypes(cont)
miR-6828-5p	Inverse variance weighted	3	0.222311	0.107802	0.0110189	0.433603	1.24896	1.01108	1.54281	0.0391874	PD motor subtypes(cont)
miR-378g	Inverse variance weighted	7	0.384138	0.187316	0.0169983	0.751279	1.46835	1.01714	2.11971	0.0402916	PD motor subtypes(cont)
miR-518b	Inverse variance weighted	10	0.144593	0.0710543	0.00532652	0.283859	1.15557	1.00534	1.32825	0.0418545	PD motor subtypes(cont)
miR-6825-3p	Inverse variance weighted	8	-0.293873	0.144588	-0.577265	-0.0104811	0.745371	0.561432	0.989574	0.0421041	PD motor subtypes(cont)
miR-149-3p	Inverse variance weighted	3	-0.675577	0.33584	-1.33382	-0.0173308	0.508862	0.263468	0.982819	0.0442617	PD motor subtypes(cont)
miR-20b-3p	Inverse variance weighted	11	-0.120033	0.0597336	-0.237111	-0.00295492	0.886891	0.788904	0.997049	0.0444875	PD motor subtypes(cont)
miR-3115	Inverse variance weighted	15	-0.0965658	0.0481421	-0.190924	-0.00220717	0.90795	0.826195	0.997795	0.0448726	PD motor subtypes(cont)
miR-4780	Inverse variance weighted	10	0.142459	0.0713182	0.00267506	0.282242	1.15311	1.00268	1.3261	0.0457699	PD motor subtypes(cont)
miR-3660	Inverse variance weighted	9	0.14776	0.0740776	0.00256773	0.292952	1.15923	1.00257	1.34038	0.0460797	PD motor subtypes(cont)
miR-6801-3p	Inverse variance weighted	8	-0.162586	0.0816447	-0.322609	-0.00256186	0.849943	0.724257	0.997441	0.0464393	PD motor subtypes(cont)
miR-181a-5p	Inverse variance weighted	8	0.147953	0.074397	0.0021346	0.293771	1.15946	1.00214	1.34148	0.0467352	PD motor subtypes(cont)
miR-129-1-3p	Inverse variance weighted	16	-0.0974614	0.0495476	-0.194575	-0.000348113	0.907137	0.823185	0.999652	0.0491802	PD motor subtypes(cont)
miR-4451	Inverse variance weighted	6	-0.116219	0.0591161	-0.232087	-0.000351529	0.89028	0.792877	0.999649	0.0493048	PD motor subtypes(cont)
miR-1229-5p	Inverse variance weighted	11	0.186058	0.0948217	0.000207144	0.371908	1.20449	1.00021	1.4505	0.049741	PD motor subtypes(cont)
miR-134-5p	Inverse variance weighted	10	-0.244794	0.124861	-0.489521	-6.61087e-05	0.782866	0.61292	0.999934	0.0499339	PD motor subtypes(cont)
miR-1587	Inverse variance weighted	6	-0.203952	0.104047	-0.407884	-1.97065e-05	0.815502	0.665056	0.99998	0.0499737	PD motor subtypes(cont)
miR-5189-5p	Inverse variance weighted	5	-2.10611	0.627211	-3.33544	-0.876771	0.121711	0.0355989	0.416124	0.000785406	age at onset of PD
miR-6801-5p	Inverse variance weighted	7	-1.65423	0.543077	-2.71866	-0.589799	0.191239	0.0659629	0.554439	0.00231883	age at onset of PD
miR-1910-3p	Inverse variance weighted	8	-1.32524	0.444369	-2.1962	-0.454274	0.26574	0.111225	0.634908	0.00286101	age at onset of PD
miR-922	Inverse variance weighted	11	-0.902763	0.303122	-1.49688	-0.308644	0.405448	0.223827	0.734442	0.00289931	age at onset of PD
miR-5090	Inverse variance weighted	14	-0.818237	0.277604	-1.36234	-0.274132	0.441209	0.256061	0.760231	0.00320362	age at onset of PD
miR-4462	Inverse variance weighted	10	-1.08314	0.369658	-1.80767	-0.358613	0.33853	0.164036	0.698645	0.0033883	age at onset of PD
miR-4637	Inverse variance weighted	10	0.977825	0.334691	0.321831	1.63382	2.65867	1.37965	5.12341	0.00348266	age at onset of PD
miR-451a	Inverse variance weighted	5	-2.32301	0.796911	-3.88496	-0.761068	0.0979779	0.0205487	0.467167	0.00355663	age at onset of PD
miR-5588-5p	Inverse variance weighted	7	-1.32426	0.458633	-2.22318	-0.425339	0.266	0.108264	0.653548	0.00388432	age at onset of PD
miR-4722-5p	Inverse variance weighted	8	1.25072	0.441322	0.385726	2.11571	3.49285	1.47068	8.29547	0.00459661	age at onset of PD
miR-5692b	Inverse variance weighted	12	0.832128	0.296441	0.251104	1.41315	2.2982	1.28544	4.10888	0.00499956	age at onset of PD
miR-5089-3p	Inverse variance weighted	4	1.37456	0.497041	0.400357	2.34876	3.95332	1.49236	10.4725	0.0056839	age at onset of PD
miR-504-5p	Inverse variance weighted	11	0.884371	0.33004	0.237493	1.53125	2.42146	1.26807	4.62395	0.00737126	age at onset of PD
miR-1289	Inverse variance weighted	4	1.57713	0.597499	0.406035	2.74823	4.84106	1.50086	15.615	0.00830143	age at onset of PD
miR-3613-3p	Inverse variance weighted	12	-1.00482	0.382425	-1.75438	-0.255269	0.36611	0.173015	0.774708	0.00860145	age at onset of PD
miR-765	Inverse variance weighted	11	1.09003	0.424057	0.258874	1.92118	2.97435	1.29547	6.829	0.0101561	age at onset of PD
miR-106a-3p	Inverse variance weighted	12	-0.769774	0.299712	-1.35721	-0.182338	0.463118	0.257378	0.83332	0.0102176	age at onset of PD
miR-192-5p	Inverse variance weighted	9	1.4593	0.575635	0.331057	2.58755	4.30295	1.39244	13.2971	0.011241	age at onset of PD
miR-190a-3p	Inverse variance weighted	8	-0.913769	0.363026	-1.6253	-0.202238	0.40101	0.196852	0.816901	0.0118329	age at onset of PD
miR-384	Inverse variance weighted	11	0.776587	0.314072	0.161007	1.39217	2.17404	1.17469	4.02356	0.0134118	age at onset of PD
miR-3614-3p	Inverse variance weighted	7	-1.04671	0.437411	-1.90404	-0.189385	0.351091	0.148966	0.827468	0.0167127	age at onset of PD
miR-4274	Inverse variance weighted	4	2.72321	1.14527	0.478484	4.96793	15.2291	1.61363	143.729	0.0174166	age at onset of PD
miR-6874-5p	Inverse variance weighted	10	0.81394	0.348581	0.130722	1.49716	2.25678	1.13965	4.46897	0.0195428	age at onset of PD
miR-6822-3p	Inverse variance weighted	11	-0.814336	0.35048	-1.50128	-0.127395	0.442933	0.222845	0.880386	0.020153	age at onset of PD
miR-491-5p	Inverse variance weighted	10	1.19149	0.519505	0.17326	2.20972	3.29198	1.18917	9.11315	0.0218187	age at onset of PD
miR-6754-3p	Inverse variance weighted	9	-0.80471	0.35091	-1.49249	-0.116925	0.447218	0.224811	0.889652	0.0218362	age at onset of PD
miR-580-3p	Inverse variance weighted	5	-1.16796	0.516573	-2.18045	-0.15548	0.311	0.112991	0.856004	0.0237603	age at onset of PD
miR-4731-5p	Inverse variance weighted	11	0.711882	0.316132	0.092263	1.3315	2.03782	1.09665	3.78672	0.0243318	age at onset of PD
miR-555	Inverse variance weighted	8	-0.837571	0.372404	-1.56748	-0.107659	0.432761	0.20857	0.897934	0.0245066	age at onset of PD
miR-223-5p	Inverse variance weighted	11	1.27598	0.568384	0.161947	2.39001	3.58221	1.1758	10.9136	0.0247729	age at onset of PD
miR-5187-5p	Inverse variance weighted	8	1.02571	0.457326	0.129351	1.92207	2.78907	1.13809	6.83508	0.024907	age at onset of PD
miR-2392	Inverse variance weighted	7	-1.18731	0.533789	-2.23353	-0.14108	0.305042	0.107149	0.86842	0.0261284	age at onset of PD
miR-107	Inverse variance weighted	12	-3.37646	1.52271	-6.36096	-0.39195	0.0341683	0.0017277	0.675738	0.0265955	age at onset of PD
miR-3680-5p	Inverse variance weighted	7	-0.873926	0.394242	-1.64664	-0.101212	0.41731	0.192696	0.903741	0.0266419	age at onset of PD
miR-4471	Inverse variance weighted	10	-0.816022	0.368975	-1.53921	-0.0928308	0.442187	0.21455	0.911348	0.0269949	age at onset of PD
miR-8054	Inverse variance weighted	8	-0.974162	0.446293	-1.8489	-0.099427	0.377509	0.157411	0.905356	0.0290517	age at onset of PD
miR-1306-3p	Inverse variance weighted	8	1.14734	0.525739	0.116897	2.17779	3.14982	1.124	8.8268	0.0290839	age at onset of PD
miR-624-3p	Inverse variance weighted	11	0.714681	0.327579	0.0726255	1.35674	2.04353	1.07533	3.88349	0.0291314	age at onset of PD
miR-3912-5p	Inverse variance weighted	5	2.2165	1.02687	0.203844	4.22916	9.1752	1.22611	68.6598	0.0308882	age at onset of PD
miR-4268	Inverse variance weighted	15	-0.571321	0.26495	-1.09062	-0.0520197	0.564779	0.336007	0.94931	0.0310573	age at onset of PD
miR-147b	Inverse variance weighted	11	0.795953	0.370202	0.070357	1.52155	2.21655	1.07289	4.57931	0.0315512	age at onset of PD
miR-3689a-3p	Inverse variance weighted	7	1.06	0.494963	0.0898725	2.03013	2.88637	1.09403	7.61505	0.0322278	age at onset of PD
miR-6877-3p	Inverse variance weighted	7	1.62601	0.762537	0.131439	3.12058	5.08356	1.14047	22.6596	0.0329763	age at onset of PD
miR-626	Inverse variance weighted	7	-0.830843	0.398329	-1.61157	-0.0501189	0.435682	0.199575	0.951116	0.0369947	age at onset of PD
miR-3935	Inverse variance weighted	6	-0.856622	0.411365	-1.6629	-0.0503462	0.424594	0.189589	0.9509	0.037307	age at onset of PD
miR-6726-5p	Inverse variance weighted	7	-1.38232	0.665174	-2.68606	-0.0785763	0.250996	0.0681489	0.924432	0.0376975	age at onset of PD
miR-764	Inverse variance weighted	8	-2.03972	0.983654	-3.96768	-0.111758	0.130065	0.0189172	0.894261	0.0381151	age at onset of PD
miR-548ae	Inverse variance weighted	8	1.19758	0.579014	0.0627159	2.33245	3.3121	1.06472	10.3032	0.0386104	age at onset of PD
miR-3675-3p	Inverse variance weighted	7	-0.779952	0.37729	-1.51944	-0.0404635	0.458428	0.218834	0.960344	0.0387108	age at onset of PD
miR-4256	Inverse variance weighted	14	0.641856	0.310706	0.032872	1.25084	1.9	1.03342	3.49328	0.0388476	age at onset of PD
miR-4793-3p	Inverse variance weighted	10	-0.935808	0.453431	-1.82453	-0.0470837	0.392269	0.161293	0.954008	0.039033	age at onset of PD
miR-580-5p	Inverse variance weighted	6	-0.827853	0.40122	-1.61424	-0.0414613	0.436986	0.199041	0.959386	0.0390805	age at onset of PD
miR-192-3p	Inverse variance weighted	7	1.01726	0.494113	0.0488014	1.98572	2.76561	1.05001	7.28431	0.0395167	age at onset of PD
miR-4706	Inverse variance weighted	10	1.59407	0.775555	0.0739828	3.11416	4.92375	1.07679	22.5145	0.039841	age at onset of PD
miR-660-3p	Inverse variance weighted	6	1.2031	0.59478	0.0373343	2.36887	3.33043	1.03804	10.6853	0.0430969	age at onset of PD
miR-95-3p	Inverse variance weighted	8	-0.924856	0.458439	-1.8234	-0.0263167	0.396588	0.161476	0.974027	0.0436532	age at onset of PD
miR-142-5p	Inverse variance weighted	9	3.61058	1.7909	0.10043	7.12074	36.9877	1.10565	1237.37	0.0437918	age at onset of PD
miR-3677-5p	Inverse variance weighted	7	0.771925	0.383513	0.02024	1.52361	2.16393	1.02045	4.58876	0.0441383	age at onset of PD
miR-3649	Inverse variance weighted	7	-0.816785	0.406138	-1.61282	-0.0207544	0.44185	0.199325	0.979459	0.0443147	age at onset of PD
miR-421	Inverse variance weighted	9	0.959891	0.477456	0.0240761	1.8957	2.61141	1.02437	6.65724	0.0443862	age at onset of PD
miR-4742-5p	Inverse variance weighted	3	2.32275	1.15726	0.0545117	4.59098	10.2037	1.05602	98.5913	0.0447386	age at onset of PD
miR-6796-5p	Inverse variance weighted	8	-0.94052	0.469021	-1.8598	-0.0212385	0.390425	0.155704	0.978985	0.0449328	age at onset of PD
miR-4793-5p	Inverse variance weighted	5	-1.52231	0.759517	-3.01097	-0.0336599	0.218207	0.0492441	0.9669	0.0450361	age at onset of PD
miR-873-3p	Inverse variance weighted	14	0.553723	0.276731	0.0113293	1.09612	1.73972	1.01139	2.99252	0.0453989	age at onset of PD
miR-3663-5p	Inverse variance weighted	10	-0.953583	0.477004	-1.88851	-0.018655	0.385358	0.151297	0.981518	0.0455966	age at onset of PD
miR-4293	Inverse variance weighted	11	-0.713823	0.357382	-1.41429	-0.0133542	0.489768	0.243098	0.986735	0.0457853	age at onset of PD
miR-605-5p	Inverse variance weighted	8	-0.884565	0.446509	-1.75972	-0.00940705	0.412894	0.172093	0.990637	0.0475836	age at onset of PD
miR-3941	Inverse variance weighted	8	-0.740468	0.373809	-1.47313	-0.00780323	0.476891	0.229206	0.992227	0.0476053	age at onset of PD
miR-606	Inverse variance weighted	8	0.923391	0.466761	0.00854019	1.83824	2.51781	1.00858	6.28548	0.0478952	age at onset of PD
miR-4650-3p	Wald ratio	1	-2.55668	1.11491	-4.74189	-0.37146	0.077562	0.00872211	0.689727	0.0218379	age at onset of PD
miR-761	Inverse variance weighted	8	0.942533	0.25654	0.439715	1.44535	2.56648	1.55227	4.24334	0.00023876	rate of progression to PD dementia
miR-337-3p	Inverse variance weighted	4	1.29108	0.360435	0.58463	1.99753	3.63672	1.79433	7.37086	0.000340957	rate of progression to PD dementia
miR-610	Inverse variance weighted	4	1.0945	0.322076	0.463232	1.72577	2.98769	1.5892	5.61684	0.000678134	rate of progression to PD dementia
miR-4761-3p	Inverse variance weighted	2	1.50314	0.448404	0.624265	2.38201	4.49577	1.86687	10.8266	0.000801738	rate of progression to PD dementia
miR-4534	Inverse variance weighted	26	-0.774896	0.232995	-1.23157	-0.318225	0.460752	0.291835	0.727439	0.000881652	rate of progression to PD dementia
miR-6889-3p	Inverse variance weighted	6	0.921427	0.280021	0.372586	1.47027	2.51287	1.45148	4.3504	0.000999853	rate of progression to PD dementia
miR-6746-5p	Inverse variance weighted	23	-0.392747	0.121716	-0.63131	-0.154184	0.675199	0.531895	0.857114	0.00125202	rate of progression to PD dementia
miR-6716-3p	Inverse variance weighted	6	1.33715	0.41739	0.519062	2.15523	3.80816	1.68045	8.6299	0.00135726	rate of progression to PD dementia
miR-6851-5p	Inverse variance weighted	2	-2.07502	0.668028	-3.38435	-0.765684	0.125554	0.0338996	0.465016	0.00189518	rate of progression to PD dementia
miR-4685-5p	Inverse variance weighted	2	1.2986	0.423113	0.469296	2.1279	3.66415	1.59887	8.3972	0.00214669	rate of progression to PD dementia
miR-6831-3p	Inverse variance weighted	2	-1.21533	0.396362	-1.9922	-0.438465	0.296611	0.136394	0.645026	0.00216783	rate of progression to PD dementia
miR-654-5p	Inverse variance weighted	11	-0.99016	0.33077	-1.63847	-0.341851	0.371517	0.194277	0.710454	0.00275799	rate of progression to PD dementia
miR-8052	Inverse variance weighted	3	1.22899	0.410565	0.424282	2.0337	3.41777	1.52849	7.64228	0.00275878	rate of progression to PD dementia
miR-4500	Inverse variance weighted	3	-1.19808	0.400944	-1.98393	-0.412227	0.301774	0.137528	0.662174	0.0028068	rate of progression to PD dementia
miR-6841-3p	Inverse variance weighted	4	1.01529	0.340657	0.347606	1.68298	2.76017	1.41567	5.38157	0.00287873	rate of progression to PD dementia
miR-6875-5p	Inverse variance weighted	15	-0.52627	0.177638	-0.874441	-0.1781	0.590804	0.417095	0.836859	0.00305054	rate of progression to PD dementia
miR-5702	Inverse variance weighted	4	0.898465	0.303793	0.303031	1.4939	2.45583	1.35396	4.45443	0.00310152	rate of progression to PD dementia
miR-3915	Inverse variance weighted	6	0.710391	0.243372	0.233382	1.1874	2.03479	1.26286	3.27854	0.00351208	rate of progression to PD dementia
miR-5706	Inverse variance weighted	3	1.00527	0.356243	0.307033	1.70351	2.73264	1.35939	5.49317	0.00477455	rate of progression to PD dementia
miR-4800-3p	Inverse variance weighted	10	-0.937952	0.332725	-1.59009	-0.285811	0.391429	0.203906	0.751405	0.00481737	rate of progression to PD dementia
miR-208a-3p	Inverse variance weighted	3	1.19112	0.424754	0.358603	2.02364	3.29077	1.43133	7.56582	0.00504324	rate of progression to PD dementia
miR-7161-3p	Inverse variance weighted	3	0.768448	0.274081	0.23125	1.30565	2.15642	1.26017	3.69007	0.00505151	rate of progression to PD dementia
miR-564	Inverse variance weighted	4	1.10585	0.401614	0.318685	1.89301	3.02179	1.37532	6.63934	0.00589596	rate of progression to PD dementia
miR-193b-3p	Inverse variance weighted	3	-1.79033	0.651301	-3.06688	-0.513786	0.166904	0.046566	0.598227	0.00598027	rate of progression to PD dementia
miR-5688	Inverse variance weighted	5	0.723227	0.268874	0.196233	1.25022	2.06107	1.21681	3.49111	0.0071488	rate of progression to PD dementia
miR-585-3p	Inverse variance weighted	5	0.891466	0.335828	0.233242	1.54969	2.4387	1.26269	4.71001	0.00794196	rate of progression to PD dementia
miR-219a-2-3p	Inverse variance weighted	5	-0.96843	0.365944	-1.68568	-0.251179	0.379679	0.185318	0.777883	0.00813569	rate of progression to PD dementia
miR-6865-5p	Inverse variance weighted	4	-1.12659	0.42754	-1.96457	-0.288615	0.324136	0.140216	0.749301	0.00841227	rate of progression to PD dementia
miR-4668-5p	Inverse variance weighted	3	1.27027	0.482135	0.325286	2.21525	3.56181	1.38443	9.16373	0.00842169	rate of progression to PD dementia
miR-4463	Inverse variance weighted	12	-0.67151	0.256237	-1.17373	-0.169286	0.510936	0.30921	0.844268	0.00877596	rate of progression to PD dementia
miR-509-3p	Inverse variance weighted	4	0.861492	0.33654	0.201874	1.52111	2.36669	1.22369	4.5773	0.0104717	rate of progression to PD dementia
miR-3182	Inverse variance weighted	7	0.610956	0.239661	0.14122	1.08069	1.84219	1.15168	2.94672	0.0107956	rate of progression to PD dementia
miR-23b-3p	Inverse variance weighted	3	-5.11847	2.00787	-9.05389	-1.18305	0.00598518	0.000116935	0.306344	0.0107969	rate of progression to PD dementia
miR-4691-3p	Inverse variance weighted	4	0.68449	0.269209	0.156841	1.21214	1.98276	1.16981	3.36067	0.0110032	rate of progression to PD dementia
miR-5002-5p	Inverse variance weighted	3	1.00757	0.396919	0.22961	1.78553	2.73894	1.25811	5.96275	0.0111335	rate of progression to PD dementia
miR-1913	Inverse variance weighted	2	2.70258	1.06595	0.61333	4.79184	14.9182	1.84657	120.522	0.0112323	rate of progression to PD dementia
miR-612	Inverse variance weighted	4	0.84918	0.33526	0.19207	1.50629	2.33773	1.21175	4.50997	0.0113124	rate of progression to PD dementia
miR-128-3p	Inverse variance weighted	10	1.34734	0.534664	0.299396	2.39528	3.84717	1.34904	10.9713	0.0117364	rate of progression to PD dementia
miR-99b-3p	Inverse variance weighted	2	1.8786	0.745784	0.416864	3.34034	6.54434	1.5172	28.2286	0.0117701	rate of progression to PD dementia
miR-548ak	Inverse variance weighted	4	-1.88963	0.754105	-3.36767	-0.411581	0.151128	0.0344697	0.662602	0.0122179	rate of progression to PD dementia
miR-510-5p	Inverse variance weighted	6	0.598009	0.239254	0.129072	1.06695	1.81849	1.13777	2.90649	0.0124377	rate of progression to PD dementia
miR-891b	Inverse variance weighted	4	0.709937	0.288605	0.144271	1.2756	2.03386	1.1552	3.58086	0.0138979	rate of progression to PD dementia
miR-500b-3p	Inverse variance weighted	4	1.34965	0.549438	0.272756	2.42655	3.85609	1.31358	11.3198	0.0140326	rate of progression to PD dementia
miR-7113-5p	Inverse variance weighted	3	1.13051	0.462588	0.223838	2.03718	3.09723	1.25087	7.66896	0.0145302	rate of progression to PD dementia
miR-4279	Inverse variance weighted	4	1.88673	0.773849	0.369982	3.40347	6.59773	1.44771	30.0682	0.0147644	rate of progression to PD dementia
miR-143-5p	Inverse variance weighted	3	1.70984	0.701967	0.333981	3.08569	5.52805	1.39652	21.8826	0.0148598	rate of progression to PD dementia
miR-1257	Inverse variance weighted	3	1.29478	0.532889	0.250318	2.33924	3.6502	1.28443	10.3734	0.0151098	rate of progression to PD dementia
miR-128-1-5p	Inverse variance weighted	3	-1.43157	0.601741	-2.61098	-0.252154	0.238934	0.0734627	0.777125	0.0173577	rate of progression to PD dementia
miR-5572	Inverse variance weighted	3	-1.03906	0.43751	-1.89658	-0.181542	0.353787	0.150081	0.833983	0.0175516	rate of progression to PD dementia
miR-129-1-3p	Inverse variance weighted	6	0.59228	0.249597	0.103069	1.08149	1.80811	1.10857	2.94907	0.017647	rate of progression to PD dementia
miR-6856-3p	Inverse variance weighted	5	-0.759487	0.321367	-1.38937	-0.129607	0.467907	0.249233	0.87844	0.018113	rate of progression to PD dementia
miR-8069	Inverse variance weighted	25	-0.349427	0.148772	-0.641019	-0.0578346	0.705092	0.526755	0.943806	0.0188367	rate of progression to PD dementia
miR-624-5p	Inverse variance weighted	6	0.63218	0.269592	0.10378	1.16058	1.88171	1.10936	3.19178	0.0190296	rate of progression to PD dementia
miR-1294	Inverse variance weighted	7	0.65398	0.279041	0.107059	1.2009	1.92318	1.113	3.32311	0.0190953	rate of progression to PD dementia
miR-3116	Inverse variance weighted	2	1.14052	0.489332	0.181426	2.09961	3.12838	1.19893	8.16297	0.0197659	rate of progression to PD dementia
miR-125a-5p	Inverse variance weighted	6	1.18889	0.512006	0.185361	2.19242	3.28344	1.20365	8.9569	0.0202314	rate of progression to PD dementia
miR-125a-3p	Inverse variance weighted	7	0.641712	0.27754	0.0977329	1.18569	1.89973	1.10267	3.27295	0.02077	rate of progression to PD dementia
miR-20b-3p	Inverse variance weighted	2	0.758998	0.329129	0.113906	1.40409	2.13613	1.12065	4.07182	0.0211059	rate of progression to PD dementia
miR-4477a	Inverse variance weighted	2	-1.07837	0.470845	-2.00123	-0.155518	0.340148	0.135169	0.855972	0.0220042	rate of progression to PD dementia
miR-765	Inverse variance weighted	4	0.936041	0.410319	0.131816	1.74027	2.54987	1.1409	5.69886	0.0225335	rate of progression to PD dementia
miR-487a-3p	Inverse variance weighted	2	1.31414	0.577153	0.182917	2.44536	3.72154	1.20072	11.5347	0.0227904	rate of progression to PD dementia
miR-6817-3p	Inverse variance weighted	8	0.543556	0.240063	0.0730326	1.01408	1.72212	1.07577	2.75682	0.0235604	rate of progression to PD dementia
miR-3161	Inverse variance weighted	3	1.04063	0.46116	0.136759	1.94451	2.83101	1.14655	6.99019	0.024036	rate of progression to PD dementia
miR-6733-5p	Inverse variance weighted	2	0.912505	0.406416	0.11593	1.70908	2.49055	1.12292	5.52388	0.0247522	rate of progression to PD dementia
miR-141-5p	Inverse variance weighted	3	0.84042	0.376343	0.102788	1.57805	2.31734	1.10826	4.84551	0.0255408	rate of progression to PD dementia
miR-548t-5p	Inverse variance weighted	3	1.16757	0.523913	0.140697	2.19444	3.21416	1.15108	8.97495	0.0258439	rate of progression to PD dementia
miR-4736	Inverse variance weighted	22	-0.248706	0.112318	-0.46885	-0.0285625	0.779809	0.625721	0.971842	0.0268082	rate of progression to PD dementia
miR-106b-5p	Inverse variance weighted	4	-3.3544	1.52247	-6.33843	-0.370361	0.0349305	0.00176708	0.690485	0.0275761	rate of progression to PD dementia
miR-491-3p	Inverse variance weighted	6	0.600439	0.274387	0.0626401	1.13824	1.82292	1.06464	3.12126	0.0286484	rate of progression to PD dementia
miR-6826-5p	Inverse variance weighted	2	0.970175	0.445934	0.0961445	1.84421	2.63841	1.10092	6.32307	0.029585	rate of progression to PD dementia
miR-4738-3p	Inverse variance weighted	3	0.872884	0.401924	0.0851131	1.66065	2.3938	1.08884	5.26276	0.0298734	rate of progression to PD dementia
miR-4489	Inverse variance weighted	2	1.14369	0.529558	0.105754	2.18162	3.13832	1.11155	8.86067	0.0307957	rate of progression to PD dementia
miR-1207-5p	Inverse variance weighted	8	-1.37493	0.637462	-2.62435	-0.125502	0.252858	0.0724867	0.882054	0.0310152	rate of progression to PD dementia
miR-604	Inverse variance weighted	6	0.577647	0.270969	0.046548	1.10875	1.78184	1.04765	3.03056	0.0330247	rate of progression to PD dementia
miR-675-3p	Inverse variance weighted	2	1.21817	0.571467	0.0980985	2.33825	3.38101	1.10307	10.3631	0.0330347	rate of progression to PD dementia
miR-4449	Inverse variance weighted	12	-0.666606	0.313446	-1.28096	-0.0522514	0.513448	0.27777	0.94909	0.0334451	rate of progression to PD dementia
miR-6873-5p	Inverse variance weighted	2	1.31031	0.616838	0.101306	2.51931	3.70732	1.10662	12.42	0.0336505	rate of progression to PD dementia
miR-6734-3p	Inverse variance weighted	5	0.792521	0.373402	0.0606536	1.52439	2.20896	1.06253	4.59234	0.0338012	rate of progression to PD dementia
miR-7973	Inverse variance weighted	3	0.871786	0.411709	0.0648351	1.67874	2.39118	1.06698	5.35878	0.0342193	rate of progression to PD dementia
miR-877-5p	Inverse variance weighted	3	1.47452	0.69964	0.103226	2.84581	4.36894	1.10874	17.2156	0.0350706	rate of progression to PD dementia
miR-3944-5p	Inverse variance weighted	6	0.592861	0.281795	0.0405437	1.14518	1.80916	1.04138	3.143	0.0353892	rate of progression to PD dementia
miR-885-3p	Inverse variance weighted	4	1.18081	0.561384	0.0804977	2.28112	3.25702	1.08383	9.78768	0.0354316	rate of progression to PD dementia
miR-8077	Inverse variance weighted	3	0.924295	0.439851	0.0621865	1.7864	2.52009	1.06416	5.96795	0.0356075	rate of progression to PD dementia
miR-495-5p	Inverse variance weighted	5	0.802103	0.382949	0.0515219	1.55268	2.23023	1.05287	4.72413	0.0362119	rate of progression to PD dementia
miR-7156-5p	Inverse variance weighted	4	0.575012	0.274873	0.0362616	1.11376	1.77715	1.03693	3.0458	0.0364456	rate of progression to PD dementia
miR-1178-5p	Inverse variance weighted	3	1.20929	0.579728	0.0730205	2.34555	3.3511	1.07575	10.4391	0.0369826	rate of progression to PD dementia
miR-4724-3p	Inverse variance weighted	4	0.623097	0.298775	0.0374973	1.2087	1.86469	1.03821	3.34912	0.0370236	rate of progression to PD dementia
miR-519b-3p	Inverse variance weighted	5	0.789112	0.380553	0.0432281	1.535	2.20144	1.04418	4.6413	0.0381171	rate of progression to PD dementia
miR-4694-5p	Inverse variance weighted	2	0.879832	0.424401	0.0480068	1.71166	2.41049	1.04918	5.53813	0.0381614	rate of progression to PD dementia
miR-583	Inverse variance weighted	3	-0.991689	0.478561	-1.92967	-0.0537081	0.37095	0.145196	0.947709	0.0382442	rate of progression to PD dementia
miR-154-5p	Inverse variance weighted	4	1.42613	0.69277	0.0683047	2.78396	4.16257	1.07069	16.183	0.0395329	rate of progression to PD dementia
miR-425-5p	Inverse variance weighted	2	5.63001	2.74231	0.255086	11.0049	278.664	1.29057	60169.8	0.0400707	rate of progression to PD dementia
miR-618	Inverse variance weighted	5	0.575992	0.281122	0.024992	1.12699	1.77889	1.02531	3.08636	0.0404718	rate of progression to PD dementia
miR-6805-5p	Inverse variance weighted	4	-0.789978	0.387578	-1.54963	-0.0303253	0.453855	0.212326	0.97013	0.0415256	rate of progression to PD dementia
miR-4465	Inverse variance weighted	3	0.929718	0.456591	0.0348005	1.82464	2.5338	1.03541	6.20054	0.0417285	rate of progression to PD dementia
miR-4664-5p	Inverse variance weighted	7	0.461803	0.227179	0.0165322	0.907074	1.58693	1.01667	2.47707	0.0420756	rate of progression to PD dementia
miR-4737	Inverse variance weighted	4	-0.796865	0.392845	-1.56684	-0.0268898	0.45074	0.208703	0.973469	0.0425145	rate of progression to PD dementia
miR-3193	Inverse variance weighted	2	0.964671	0.478811	0.0262011	1.90314	2.62392	1.02655	6.70693	0.0439339	rate of progression to PD dementia
miR-4432	Inverse variance weighted	2	-1.20288	0.597158	-2.37331	-0.0324493	0.300328	0.0931719	0.968071	0.0439739	rate of progression to PD dementia
miR-224-3p	Inverse variance weighted	5	0.683927	0.339605	0.0183016	1.34955	1.98165	1.01847	3.8557	0.044021	rate of progression to PD dementia
miR-6501-5p	Inverse variance weighted	2	1.28735	0.641108	0.030775	2.54392	3.62316	1.03125	12.7294	0.044643	rate of progression to PD dementia
miR-4536-5p	Inverse variance weighted	7	0.580429	0.289487	0.0130347	1.14782	1.78681	1.01312	3.15133	0.0449602	rate of progression to PD dementia
miR-6734-5p	Inverse variance weighted	3	-0.851969	0.424985	-1.68494	-0.0189974	0.426574	0.185456	0.981182	0.044995	rate of progression to PD dementia
miR-4646-5p	Inverse variance weighted	4	0.901844	0.454338	0.0113412	1.79235	2.46414	1.01141	6.00353	0.0471487	rate of progression to PD dementia
miR-4636	Inverse variance weighted	5	0.546358	0.276582	0.00425839	1.08846	1.72695	1.00427	2.96969	0.0482232	rate of progression to PD dementia
miR-216a-5p	Inverse variance weighted	6	0.681568	0.345149	0.00507659	1.35806	1.97698	1.00509	3.88864	0.0483012	rate of progression to PD dementia
miR-889-3p	Inverse variance weighted	3	-0.962329	0.488711	-1.9202	-0.00445446	0.382002	0.146577	0.995555	0.0489399	rate of progression to PD dementia
miR-362-5p	Inverse variance weighted	3	1.15403	0.587497	0.00253784	2.30553	3.17095	1.00254	10.0295	0.049493	rate of progression to PD dementia
miR-376b-3p	Wald ratio	1	-3.11853	0.959098	-4.99836	-1.2387	0.0442221	0.00674898	0.289761	0.00114788	rate of progression to PD dementia
miR-22-3p	Wald ratio	1	8.63121	3.21271	2.3343	14.9281	5603.88	10.3222	3.04232e+06	0.00721873	rate of progression to PD dementia
miR-224-5p	Wald ratio	1	1.45991	0.548822	0.384218	2.5356	4.30557	1.46847	12.624	0.00781228	rate of progression to PD dementia
miR-4789-5p	Wald ratio	1	1.69207	0.64082	0.436061	2.94807	5.4307	1.5466	19.0692	0.00827904	rate of progression to PD dementia
miR-4329	Wald ratio	1	1.77246	0.687166	0.425615	3.1193	5.88531	1.53053	22.6306	0.00989786	rate of progression to PD dementia
miR-601	Wald ratio	1	1.56589	0.616423	0.357703	2.77408	4.78694	1.43004	16.0239	0.0110761	rate of progression to PD dementia
miR-4689	Wald ratio	1	-2.69718	1.11444	-4.88148	-0.512887	0.0673951	0.00758579	0.598764	0.0155111	rate of progression to PD dementia
miR-5586-5p	Wald ratio	1	-1.85573	0.776882	-3.37842	-0.333047	0.156338	0.0341012	0.716737	0.0169083	rate of progression to PD dementia
miR-3652	Wald ratio	1	-2.09862	0.905325	-3.87306	-0.324181	0.122626	0.0207947	0.723119	0.0204448	rate of progression to PD dementia
miR-1976	Wald ratio	1	-2.8675	1.31729	-5.44939	-0.285609	0.0568409	0.00429893	0.751556	0.0294943	rate of progression to PD dementia
miR-6833-5p	Wald ratio	1	1.8461	0.855511	0.169301	3.5229	6.33508	1.18448	33.8827	0.030936	rate of progression to PD dementia
miR-4672	Wald ratio	1	1.51515	0.704147	0.135024	2.89528	4.55011	1.14456	18.0885	0.0314166	rate of progression to PD dementia
miR-135b-3p	Wald ratio	1	-1.49433	0.708266	-2.88253	-0.106126	0.224399	0.055993	0.899311	0.0348722	rate of progression to PD dementia
miR-449a	Wald ratio	1	1.82754	0.884397	0.0941251	3.56096	6.21859	1.0987	35.197	0.038788	rate of progression to PD dementia
miR-658	Wald ratio	1	-4.05383	1.98673	-7.94782	-0.159853	0.0173557	0.000353433	0.852269	0.0413045	rate of progression to PD dementia
miR-1273e	Wald ratio	1	-5.35046	2.64475	-10.5342	-0.166739	0.00474598	2.66113e-05	0.84642	0.0430685	rate of progression to PD dementia
miR-1273d	Wald ratio	1	5.76703	2.86327	0.155026	11.379	319.588	1.16769	87468.8	0.0439945	rate of progression to PD dementia
miR-133a-3p	Wald ratio	1	1.51001	0.764557	0.0114799	3.00854	4.52678	1.01155	20.2579	0.0482664	rate of progression to PD dementia

## Sheet: Table S8
Table S8 The target genes of eight candidate PD related microRNAs
ID	Accession	Target	TargetID	Experiment	Literature
hsa-mir-192-5p	MIMAT0000222	ACADSB	36	Microarray	19074876
hsa-mir-192-5p	MIMAT0000222	ACVR2A	92	Microarray	19074876
hsa-mir-192-5p	MIMAT0000222	ACVR2B	93	Luciferase reporter assay//Microarray//Western blot	22431721|19074876
hsa-mir-192-5p	MIMAT0000222	GRK3	157	Microarray	19074876
hsa-mir-192-5p	MIMAT0000222	AGL	178	Microarray	19074876
hsa-mir-192-5p	MIMAT0000222	AKT1	207	Western blot	26351877
hsa-mir-192-5p	MIMAT0000222	ALCAM	214	Immunohistochemistry//Luciferase reporter assay//Microarray//qRT-PCR//Western blot	16822819|19074876|21119604
hsa-mir-192-5p	MIMAT0000222	ALDH9A1	223	Microarray	19074876
hsa-mir-192-5p	MIMAT0000222	ANG	283	Microarray	19074876
hsa-mir-192-5p	MIMAT0000222	APC	324	Microarray	19074876
hsa-mir-192-5p	MIMAT0000222	XIAP	331	Immunohistochemistry//Luciferase reporter assay//Microarray//qRT-PCR//Western blot	19074876|25444916
hsa-mir-192-5p	MIMAT0000222	TRIM23	373	Microarray	19074876
hsa-mir-192-5p	MIMAT0000222	ASPH	444	Microarray	19074876
hsa-mir-192-5p	MIMAT0000222	ATF1	466	Microarray	19074876
hsa-mir-192-5p	MIMAT0000222	ATP1B1	481	Luciferase reporter assay	23221637
hsa-mir-192-5p	MIMAT0000222	BARD1	580	Microarray	16822819|19074876
hsa-mir-192-5p	MIMAT0000222	BCL2	596	Luciferase reporter assay//Microarray//qRT-PCR//Reporter assay//Western blot	19074876|26550150
hsa-mir-192-5p	MIMAT0000222	BGLAP	632	Microarray	19074876
hsa-mir-192-5p	MIMAT0000222	BICD1	636	Microarray	19074876
hsa-mir-192-5p	MIMAT0000222	BLM	641	Microarray	19074876
hsa-mir-192-5p	MIMAT0000222	BMI1	648	Immunohistochemistry//Microarray//qRT-PCR//Western blot	26717043
hsa-mir-192-5p	MIMAT0000222	BMPR2	659	Microarray	19074876
hsa-mir-192-5p	MIMAT0000222	DST	667	Microarray	19074876
hsa-mir-192-5p	MIMAT0000222	BRCA1	672	Microarray	19074876
hsa-mir-192-5p	MIMAT0000222	BRCA2	675	Microarray	19074876
hsa-mir-192-5p	MIMAT0000222	BTC	685	Microarray	19074876
hsa-mir-192-5p	MIMAT0000222	BUB1B	701	Microarray	19074876
hsa-mir-192-5p	MIMAT0000222	BYSL	705	Sequencing	20371350
hsa-mir-192-5p	MIMAT0000222	CA8	767	Microarray	19074876
hsa-mir-192-5p	MIMAT0000222	CAMK4	814	Microarray	19074876
hsa-mir-192-5p	MIMAT0000222	CASP7	840	Microarray	19074876
hsa-mir-192-5p	MIMAT0000222	CAV1	857	Luciferase reporter assay//qRT-PCR//Western blot	24623846
hsa-mir-192-5p	MIMAT0000222	CCNE1	898	Microarray	19074876
hsa-mir-192-5p	MIMAT0000222	ENTPD3	956	Microarray	16822819
hsa-mir-192-5p	MIMAT0000222	CD47	961	Immunofluorescence//Luciferase reporter assay//Western blot	26506238
hsa-mir-192-5p	MIMAT0000222	CDC20	991	Microarray	19074876
hsa-mir-192-5p	MIMAT0000222	CDC25A	993	Microarray	19074876
hsa-mir-192-5p	MIMAT0000222	CDKN1B	1027	Luciferase reporter assay	17627278
hsa-mir-192-5p	MIMAT0000222	CDKN2A	1029	Microarray	19074876
hsa-mir-192-5p	MIMAT0000222	CDKN2D	1032	Microarray	19074876
hsa-mir-192-5p	MIMAT0000222	CDKN3	1033	Microarray	19074876
hsa-mir-192-5p	MIMAT0000222	CENPA	1058	Microarray	19074876
hsa-mir-192-5p	MIMAT0000222	CENPE	1062	Microarray	19074876
hsa-mir-192-5p	MIMAT0000222	CENPF	1063	Microarray	19074876
hsa-mir-192-5p	MIMAT0000222	CFL2	1073	Microarray	19074876
hsa-mir-192-5p	MIMAT0000222	RCBTB2	1102	Microarray	19074876
hsa-mir-192-5p	MIMAT0000222	CHM	1121	Microarray	19074876
hsa-mir-192-5p	MIMAT0000222	CHML	1122	Microarray	19074876
hsa-mir-192-5p	MIMAT0000222	CLIC1	1192	Microarray	16822819
hsa-mir-192-5p	MIMAT0000222	CLK1	1195	Microarray	19074876
hsa-mir-192-5p	MIMAT0000222	CREBL2	1389	Microarray	19074876
hsa-mir-192-5p	MIMAT0000222	CRK	1398	Microarray	19074876
hsa-mir-192-5p	MIMAT0000222	CTH	1491	Microarray	19074876
hsa-mir-192-5p	MIMAT0000222	CYP24A1	1591	Microarray	19074876
hsa-mir-192-5p	MIMAT0000222	DBT	1629	Microarray	19074876
hsa-mir-192-5p	MIMAT0000222	DDOST	1650	Microarray	16822819
hsa-mir-192-5p	MIMAT0000222	DDX3X	1654	Microarray	16822819|19074876
hsa-mir-192-5p	MIMAT0000222	DDX6	1656	PAR-CLIP	22012620
hsa-mir-192-5p	MIMAT0000222	COCH	1690	Microarray	19074876
hsa-mir-192-5p	MIMAT0000222	DHCR24	1718	Microarray	19074876
hsa-mir-192-5p	MIMAT0000222	DHFR	1719	Luciferase reporter assay//Western blot	26506238
hsa-mir-192-5p	MIMAT0000222	SLC26A2	1836	Microarray	19074876
hsa-mir-192-5p	MIMAT0000222	HBEGF	1839	Microarray	19074876
hsa-mir-192-5p	MIMAT0000222	DYRK1A	1859	Microarray	19074876
hsa-mir-192-5p	MIMAT0000222	E2F5	1875	Microarray	16822819
hsa-mir-192-5p	MIMAT0000222	ECT2	1894	Microarray	19074876
hsa-mir-192-5p	MIMAT0000222	PHC2	1912	Microarray	19074876
hsa-mir-192-5p	MIMAT0000222	EEF1A2	1917	Microarray	19074876
hsa-mir-192-5p	MIMAT0000222	EFNB2	1948	Microarray	19074876
hsa-mir-192-5p	MIMAT0000222	EGR1	1958	Microarray	16822819|19074876
hsa-mir-192-5p	MIMAT0000222	EIF2S1	1965	Sequencing	20371350
hsa-mir-192-5p	MIMAT0000222	EML1	2009	Microarray	19074876
hsa-mir-192-5p	MIMAT0000222	EPS8	2059	Microarray	19074876
hsa-mir-192-5p	MIMAT0000222	ERCC3	2071	Luciferase reporter assay//Microarray//qRT-PCR//Reporter assay//Western blot	19074876|21672525
hsa-mir-192-5p	MIMAT0000222	ERCC4	2072	Luciferase reporter assay//Microarray//qRT-PCR//Western blot	21672525|19074876
hsa-mir-192-5p	MIMAT0000222	ESR1	2099	Luciferase reporter assay//qRT-PCR//Western blot	27304060
hsa-mir-192-5p	MIMAT0000222	EXTL2	2135	Microarray	19074876
hsa-mir-192-5p	MIMAT0000222	ACSL1	2180	Microarray	19074876
hsa-mir-192-5p	MIMAT0000222	FBN1	2200	Microarray	19074876
hsa-mir-192-5p	MIMAT0000222	FEN1	2237	Microarray	19074876
hsa-mir-192-5p	MIMAT0000222	GPC4	2239	Microarray	19074876
hsa-mir-192-5p	MIMAT0000222	FGF2	2247	Microarray	19074876
hsa-mir-192-5p	MIMAT0000222	FOS	2353	Microarray	19074876
hsa-mir-192-5p	MIMAT0000222	CENPI	2491	Microarray	19074876
hsa-mir-192-5p	MIMAT0000222	GABPB1	2553	PAR-CLIP	22012620
hsa-mir-192-5p	MIMAT0000222	GATM	2628	Microarray	19074876
hsa-mir-192-5p	MIMAT0000222	GCH1	2643	Microarray	19074876
hsa-mir-192-5p	MIMAT0000222	GNRH1	2796	Microarray	19074876
hsa-mir-192-5p	MIMAT0000222	GPR19	2842	Microarray	19074876
hsa-mir-192-5p	MIMAT0000222	GPR37	2861	Microarray	19074876
hsa-mir-192-5p	MIMAT0000222	GRIA1	2890	Microarray	16822819
hsa-mir-192-5p	MIMAT0000222	MSH6	2956	Microarray	19074876
hsa-mir-192-5p	MIMAT0000222	H3F3A	3020	Luciferase reporter assay//Microarray//qRT-PCR	28217257
hsa-mir-192-5p	MIMAT0000222	HADH	3033	Microarray	19074876
hsa-mir-192-5p	MIMAT0000222	HAS3	3038	Microarray	19074876
hsa-mir-192-5p	MIMAT0000222	UBE2K	3093	PAR-CLIP	22100165
hsa-mir-192-5p	MIMAT0000222	HMGCS1	3157	Microarray	19074876
hsa-mir-192-5p	MIMAT0000222	HMMR	3161	Microarray	19074876
hsa-mir-192-5p	MIMAT0000222	FOXA1	3169	Microarray	19074876
hsa-mir-192-5p	MIMAT0000222	HOXA10	3206	Luciferase reporter assay//qRT-PCR	19074876
hsa-mir-192-5p	MIMAT0000222	HOXA13	3209	Microarray	19074876
hsa-mir-192-5p	MIMAT0000222	HOXB9	3219	Microarray	19074876
hsa-mir-192-5p	MIMAT0000222	HRH1	3269	Luciferase reporter assay//Microarray//qRT-PCR//Reporter assay	19074876
hsa-mir-192-5p	MIMAT0000222	HSPA2	3306	Microarray	19074876
hsa-mir-192-5p	MIMAT0000222	ICAM3	3385	Microarray	19074876
hsa-mir-192-5p	MIMAT0000222	ID1	3397	Microarray	19074876
hsa-mir-192-5p	MIMAT0000222	ID2	3398	Microarray	19074876
hsa-mir-192-5p	MIMAT0000222	ID4	3400	PAR-CLIP//Sequencing	20371350
hsa-mir-192-5p	MIMAT0000222	IDI1	3422	Microarray	19074876
hsa-mir-192-5p	MIMAT0000222	IFRD1	3475	Microarray	19074876
hsa-mir-192-5p	MIMAT0000222	IGF1R	3480	Microarray	19074876
hsa-mir-192-5p	MIMAT0000222	IL1R1	3554	Microarray	19074876
hsa-mir-192-5p	MIMAT0000222	IL1RAP	3556	Microarray	19074876
hsa-mir-192-5p	MIMAT0000222	IL6R	3570	HITS-CLIP	23313552
hsa-mir-192-5p	MIMAT0000222	IL6ST	3572	Microarray	19074876
hsa-mir-192-5p	MIMAT0000222	IL7	3574	Microarray	19074876
hsa-mir-192-5p	MIMAT0000222	IL15	3600	Microarray	19074876
hsa-mir-192-5p	MIMAT0000222	IMPA1	3612	Microarray	19074876
hsa-mir-192-5p	MIMAT0000222	INSIG1	3638	Microarray	19074876
hsa-mir-192-5p	MIMAT0000222	IRAK1	3654	Microarray	19074876
hsa-mir-192-5p	MIMAT0000222	ITGA3	3675	PAR-CLIP	27292025
hsa-mir-192-5p	MIMAT0000222	ITGAV	3685	Immunofluorescence//Luciferase reporter assay//Microarray//Western blot	19074876|26506238
hsa-mir-192-5p	MIMAT0000222	ITGB1	3688	Immunofluorescence//Luciferase reporter assay//Microarray//Western blot	19074876|26506238
hsa-mir-192-5p	MIMAT0000222	ITGB3	3690	Immunofluorescence//Luciferase reporter assay//Western blot	26506238
hsa-mir-192-5p	MIMAT0000222	KCNC3	3748	HITS-CLIP	23824327
hsa-mir-192-5p	MIMAT0000222	KCNS3	3790	Microarray	19074876
hsa-mir-192-5p	MIMAT0000222	KIF5B	3799	Microarray	19074876
hsa-mir-192-5p	MIMAT0000222	KIF5C	3800	Microarray	19074876
hsa-mir-192-5p	MIMAT0000222	KPNA5	3841	Microarray	19074876
hsa-mir-192-5p	MIMAT0000222	LIMS1	3987	Microarray	19074876
hsa-mir-192-5p	MIMAT0000222	LIPA	3988	Microarray	19074876
hsa-mir-192-5p	MIMAT0000222	FADS1	3992	Microarray	19074876
hsa-mir-192-5p	MIMAT0000222	LMAN1	3998	Microarray	19074876
hsa-mir-192-5p	MIMAT0000222	LMNB1	4001	Microarray	19074876
hsa-mir-192-5p	MIMAT0000222	LOXL2	4017	Microarray	16822819
hsa-mir-192-5p	MIMAT0000222	MAD2L1	4085	Luciferase reporter assay//Microarray//qRT-PCR//Reporter assay//Western blot	19074876
hsa-mir-192-5p	MIMAT0000222	MAN2A2	4122	Microarray	19074876
hsa-mir-192-5p	MIMAT0000222	MCAM	4162	Microarray	19074876
hsa-mir-192-5p	MIMAT0000222	MCM3	4172	Microarray//Sequencing	19074876|20371350
hsa-mir-192-5p	MIMAT0000222	MCM6	4175	Microarray	19074876
hsa-mir-192-5p	MIMAT0000222	DNAJB9	4189	Microarray	19074876
hsa-mir-192-5p	MIMAT0000222	MDM4	4194	Microarray	19074876
hsa-mir-192-5p	MIMAT0000222	MEIS2	4212	Microarray	19074876
hsa-mir-192-5p	MIMAT0000222	MAP3K1	4214	Microarray	16822819
hsa-mir-192-5p	MIMAT0000222	MELTF	4241	Microarray	19074876
hsa-mir-192-5p	MIMAT0000222	MKI67	4288	Microarray	19074876
hsa-mir-192-5p	MIMAT0000222	KMT2A	4297	HITS-CLIP	23313552
hsa-mir-192-5p	MIMAT0000222	MSN	4478	Microarray	16822819|19074876
hsa-mir-192-5p	MIMAT0000222	MT1F	4494	Microarray	19074876
hsa-mir-192-5p	MIMAT0000222	MT1X	4501	Microarray	19074876
hsa-mir-192-5p	MIMAT0000222	MXI1	4601	Microarray	19074876
hsa-mir-192-5p	MIMAT0000222	MYB	4602	Microarray	19074876
hsa-mir-192-5p	MIMAT0000222	PPP1R12A	4659	Microarray	19074876
hsa-mir-192-5p	MIMAT0000222	NAB1	4664	Microarray	19074876
hsa-mir-192-5p	MIMAT0000222	NBN	4683	Microarray	19074876
hsa-mir-192-5p	MIMAT0000222	NCBP1	4686	Microarray	19074876
hsa-mir-192-5p	MIMAT0000222	NEK1	4750	Microarray	19074876
hsa-mir-192-5p	MIMAT0000222	NFIB	4781	Microarray	19074876
hsa-mir-192-5p	MIMAT0000222	NFYA	4800	Microarray	19074876
hsa-mir-192-5p	MIMAT0000222	NID1	4811	Luciferase reporter assay//qRT-PCR//Western blot	25857602
hsa-mir-192-5p	MIMAT0000222	NKX3-1	4824	Microarray	19074876
hsa-mir-192-5p	MIMAT0000222	NSF	4905	Microarray	19074876
hsa-mir-192-5p	MIMAT0000222	NUCB2	4925	Microarray	19074876
hsa-mir-192-5p	MIMAT0000222	ODC1	4953	Microarray	16822819
hsa-mir-192-5p	MIMAT0000222	OPA1	4976	Microarray	19074876
hsa-mir-192-5p	MIMAT0000222	ORC1	4998	Microarray	19074876
hsa-mir-192-5p	MIMAT0000222	ORC4	5000	HITS-CLIP	23824327
hsa-mir-192-5p	MIMAT0000222	OVOL1	5017	Microarray	19074876
hsa-mir-192-5p	MIMAT0000222	PAFAH1B1	5048	Microarray	19074876
hsa-mir-192-5p	MIMAT0000222	SERPINE1	5054	Luciferase reporter assay//qRT-PCR//Western blot	27216198
hsa-mir-192-5p	MIMAT0000222	PARN	5073	Microarray	19074876
hsa-mir-192-5p	MIMAT0000222	PAWR	5074	Microarray	19074876
hsa-mir-192-5p	MIMAT0000222	PCDH7	5099	Microarray	19074876
hsa-mir-192-5p	MIMAT0000222	PDE2A	5138	Microarray	16822819
hsa-mir-192-5p	MIMAT0000222	GATB	5188	Microarray	19074876
hsa-mir-192-5p	MIMAT0000222	CDK14	5218	Microarray	19074876
hsa-mir-192-5p	MIMAT0000222	PGM3	5238	Microarray	19074876
hsa-mir-192-5p	MIMAT0000222	PIM1	5292	Luciferase reporter assay//Microarray//qRT-PCR//Reporter assay//Sequencing	19074876|20371350
hsa-mir-192-5p	MIMAT0000222	PLAGL2	5326	Microarray	19074876
hsa-mir-192-5p	MIMAT0000222	PLAU	5328	Microarray	19074876
hsa-mir-192-5p	MIMAT0000222	PLOD1	5351	Microarray	19074876
hsa-mir-192-5p	MIMAT0000222	PLS3	5358	Microarray	19074876
hsa-mir-192-5p	MIMAT0000222	UBL3	5412	Microarray	19074876
hsa-mir-192-5p	MIMAT0000222	PODXL	5420	Microarray	19074876
hsa-mir-192-5p	MIMAT0000222	POU2F1	5451	Microarray	19074876
hsa-mir-192-5p	MIMAT0000222	PPARG	5468	Microarray	19074876
hsa-mir-192-5p	MIMAT0000222	PPAT	5471	Microarray	19074876
hsa-mir-192-5p	MIMAT0000222	PPM1A	5494	Microarray	19074876
hsa-mir-192-5p	MIMAT0000222	PPP1CA	5499	Microarray	19074876
hsa-mir-192-5p	MIMAT0000222	PPP1CB	5500	Microarray	19074876
hsa-mir-192-5p	MIMAT0000222	PRIM1	5557	Microarray	19074876
hsa-mir-192-5p	MIMAT0000222	PRKAA2	5563	Microarray	19074876
hsa-mir-192-5p	MIMAT0000222	PRKAR1A	5573	Microarray	19074876
hsa-mir-192-5p	MIMAT0000222	MAPK9	5601	Microarray	19074876
hsa-mir-192-5p	MIMAT0000222	DNAJC3	5611	Microarray	19074876
hsa-mir-192-5p	MIMAT0000222	PRNP	5621	Microarray	19074876
hsa-mir-192-5p	MIMAT0000222	PRPS2	5634	Microarray	19074876
hsa-mir-192-5p	MIMAT0000222	LGMN	5641	Microarray	19074876
hsa-mir-192-5p	MIMAT0000222	PSMB5	5693	HITS-CLIP	27418678
hsa-mir-192-5p	MIMAT0000222	PTPRE	5791	Microarray	19074876
hsa-mir-192-5p	MIMAT0000222	PTS	5805	Microarray	19074876
hsa-mir-192-5p	MIMAT0000222	RAD1	5810	Microarray	19074876
hsa-mir-192-5p	MIMAT0000222	PURA	5813	Microarray	19074876
hsa-mir-192-5p	MIMAT0000222	RAB1A	5861	Microarray	19074876
hsa-mir-192-5p	MIMAT0000222	RAB2A	5862	Microarray	16822819|19074876
hsa-mir-192-5p	MIMAT0000222	RAB3B	5865	Microarray	19074876
hsa-mir-192-5p	MIMAT0000222	RAB27A	5873	Microarray	19074876
hsa-mir-192-5p	MIMAT0000222	RAD21	5885	Microarray	19074876
hsa-mir-192-5p	MIMAT0000222	RAD51	5888	Microarray//Sequencing	19074876|20371350
hsa-mir-192-5p	MIMAT0000222	RAP1GAP	5909	Microarray	19074876
hsa-mir-192-5p	MIMAT0000222	RB1	5925	Immunoblot//Luciferase reporter assay//Microarray//qRT-PCR//Western blot	21511813|19074876|24012720
hsa-mir-192-5p	MIMAT0000222	RBL2	5934	Microarray	16822819
hsa-mir-192-5p	MIMAT0000222	RECQL	5965	Microarray	19074876
hsa-mir-192-5p	MIMAT0000222	RET	5979	Microarray	19074876
hsa-mir-192-5p	MIMAT0000222	RFC4	5984	Microarray	19074876
hsa-mir-192-5p	MIMAT0000222	RNASE4	6038	Microarray	19074876
hsa-mir-192-5p	MIMAT0000222	RNASEL	6041	Microarray	19074876
hsa-mir-192-5p	MIMAT0000222	RNF6	6049	Microarray	19074876
hsa-mir-192-5p	MIMAT0000222	RPS6KB1	6198	Microarray	19074876
hsa-mir-192-5p	MIMAT0000222	RRM1	6240	Microarray	16822819
hsa-mir-192-5p	MIMAT0000222	ATXN7	6314	Microarray	16822819
hsa-mir-192-5p	MIMAT0000222	SCD	6319	Microarray	19074876
hsa-mir-192-5p	MIMAT0000222	SCN5A	6331	Luciferase reporter assay//qRT-PCR//Western blot	26209011
hsa-mir-192-5p	MIMAT0000222	CCL3L1	6349	Microarray	19074876
hsa-mir-192-5p	MIMAT0000222	SGCB	6443	Microarray	19074876
hsa-mir-192-5p	MIMAT0000222	STIL	6491	Microarray	19074876
hsa-mir-192-5p	MIMAT0000222	SLC1A4	6509	Microarray	19074876
hsa-mir-192-5p	MIMAT0000222	SLC7A2	6542	Microarray	19074876
hsa-mir-192-5p	MIMAT0000222	SLC9A5	6553	Microarray	19074876
hsa-mir-192-5p	MIMAT0000222	SMARCA2	6595	Microarray	19074876
hsa-mir-192-5p	MIMAT0000222	SMARCB1	6598	Luciferase reporter assay//Microarray//qRT-PCR//Reporter assay	19074876
hsa-mir-192-5p	MIMAT0000222	SNRPD1	6632	Microarray	19074876
hsa-mir-192-5p	MIMAT0000222	SOAT1	6646	Microarray	19074876
hsa-mir-192-5p	MIMAT0000222	SP4	6671	Microarray	19074876
hsa-mir-192-5p	MIMAT0000222	SPARC	6678	Microarray	16822819
hsa-mir-192-5p	MIMAT0000222	SPTBN1	6711	Microarray	19074876
hsa-mir-192-5p	MIMAT0000222	SRD5A1	6715	Microarray	19074876
hsa-mir-192-5p	MIMAT0000222	SSTR2	6752	HITS-CLIP	27418678
hsa-mir-192-5p	MIMAT0000222	SS18	6760	Microarray	19074876
hsa-mir-192-5p	MIMAT0000222	STK3	6788	Microarray	19074876
hsa-mir-192-5p	MIMAT0000222	MED22	6837	Microarray	19074876
hsa-mir-192-5p	MIMAT0000222	TBL1X	6907	Microarray	19074876
hsa-mir-192-5p	MIMAT0000222	ELOA	6924	Microarray	19074876
hsa-mir-192-5p	MIMAT0000222	HNF1B	6928	Microarray	19074876
hsa-mir-192-5p	MIMAT0000222	TCF7	6932	Microarray	19074876
hsa-mir-192-5p	MIMAT0000222	TDG	6996	Microarray	19074876
hsa-mir-192-5p	MIMAT0000222	THBD	7056	Microarray	19074876
hsa-mir-192-5p	MIMAT0000222	THOP1	7064	Microarray	19074876
hsa-mir-192-5p	MIMAT0000222	KLF10	7071	Microarray	19074876
hsa-mir-192-5p	MIMAT0000222	TMPO	7112	Microarray	19074876
hsa-mir-192-5p	MIMAT0000222	TOP1	7150	Microarray	19074876
hsa-mir-192-5p	MIMAT0000222	TOP1P2	7152	Microarray	19074876
hsa-mir-192-5p	MIMAT0000222	TPM4	7171	Microarray	19074876
hsa-mir-192-5p	MIMAT0000222	HSP90B1	7184	Microarray	16822819
hsa-mir-192-5p	MIMAT0000222	TRPC1	7220	Microarray	19074876
hsa-mir-192-5p	MIMAT0000222	TTK	7272	Microarray	19074876
hsa-mir-192-5p	MIMAT0000222	TTPA	7274	Microarray	19074876
hsa-mir-192-5p	MIMAT0000222	UBE2D1	7321	Microarray	19074876
hsa-mir-192-5p	MIMAT0000222	UBE2D2	7322	Microarray	19074876
hsa-mir-192-5p	MIMAT0000222	UBE2V2	7336	Microarray	19074876
hsa-mir-192-5p	MIMAT0000222	UGT8	7368	Microarray	19074876
hsa-mir-192-5p	MIMAT0000222	UNG	7374	Microarray	19074876
hsa-mir-192-5p	MIMAT0000222	UPP1	7378	Microarray	19074876
hsa-mir-192-5p	MIMAT0000222	UQCRC2	7385	Microarray	19074876
hsa-mir-192-5p	MIMAT0000222	USP1	7398	Microarray	19074876
hsa-mir-192-5p	MIMAT0000222	UVRAG	7405	Microarray	19074876
hsa-mir-192-5p	MIMAT0000222	TRPV1	7442	Microarray	19074876
hsa-mir-192-5p	MIMAT0000222	NSD2	7468	Microarray	19074876
hsa-mir-192-5p	MIMAT0000222	WNT3	7473	Microarray	19074876
hsa-mir-192-5p	MIMAT0000222	WT1	7490	PAR-CLIP	22012620
hsa-mir-192-5p	MIMAT0000222	XK	7504	Microarray	19074876
hsa-mir-192-5p	MIMAT0000222	XPA	7507	Microarray	16822819
hsa-mir-192-5p	MIMAT0000222	XPO1	7514	Microarray	19074876
hsa-mir-192-5p	MIMAT0000222	ZBTB14	7541	Microarray	19074876
hsa-mir-192-5p	MIMAT0000222	ZNF45	7596	Microarray	19074876
hsa-mir-192-5p	MIMAT0000222	ZNF85	7639	Microarray	19074876
hsa-mir-192-5p	MIMAT0000222	ZNF165	7718	Microarray	19074876
hsa-mir-192-5p	MIMAT0000222	ZNF184	7738	Microarray	19074876
hsa-mir-192-5p	MIMAT0000222	ZNF200	7752	Microarray	19074876
hsa-mir-192-5p	MIMAT0000222	ZNF215	7762	Microarray	19074876
hsa-mir-192-5p	MIMAT0000222	ZNF226	7769	Microarray	19074876
hsa-mir-192-5p	MIMAT0000222	ZNF230	7773	Microarray	19074876
hsa-mir-192-5p	MIMAT0000222	LRP8	7804	Microarray	19074876
hsa-mir-192-5p	MIMAT0000222	PXDN	7837	Microarray	19074876
hsa-mir-192-5p	MIMAT0000222	MANF	7873	Microarray	19074876
hsa-mir-192-5p	MIMAT0000222	DEK	7913	Microarray	19074876
hsa-mir-192-5p	MIMAT0000222	ALDH5A1	7915	Microarray	19074876
hsa-mir-192-5p	MIMAT0000222	EPM2A	7957	Microarray	19074876
hsa-mir-192-5p	MIMAT0000222	BRD3	8019	Microarray	16822819
hsa-mir-192-5p	MIMAT0000222	STAM	8027	Microarray	19074876
hsa-mir-192-5p	MIMAT0000222	CUL5	8065	Luciferase reporter assay//Microarray//qRT-PCR//Reporter assay//Western blot	19074876
hsa-mir-192-5p	MIMAT0000222	NCOA3	8202	Microarray//PAR-CLIP	19074876|24398324
hsa-mir-192-5p	MIMAT0000222	CDC7	8317	Luciferase reporter assay//Microarray//qRT-PCR//Reporter assay//Western blot	19074876
hsa-mir-192-5p	MIMAT0000222	FZD1	8321	Microarray	19074876
hsa-mir-192-5p	MIMAT0000222	FZD4	8322	Microarray	19074876
hsa-mir-192-5p	MIMAT0000222	FZD7	8324	Microarray	19074876
hsa-mir-192-5p	MIMAT0000222	PIP4K2B	8396	Microarray	19074876
hsa-mir-192-5p	MIMAT0000222	EEA1	8411	Microarray	19074876
hsa-mir-192-5p	MIMAT0000222	STX7	8417	Microarray	16822819|19074876
hsa-mir-192-5p	MIMAT0000222	CUL3	8452	Microarray	16822819
hsa-mir-192-5p	MIMAT0000222	TTF2	8458	Microarray	19074876
hsa-mir-192-5p	MIMAT0000222	RANBP3	8498	Microarray	16822819
hsa-mir-192-5p	MIMAT0000222	PKP4	8502	Microarray	19074876
hsa-mir-192-5p	MIMAT0000222	ENC1	8507	Microarray	19074876
hsa-mir-192-5p	MIMAT0000222	CDC14A	8556	Microarray	19074876
hsa-mir-192-5p	MIMAT0000222	DEGS1	8560	Microarray	19074876
hsa-mir-192-5p	MIMAT0000222	TMEFF1	8577	Microarray	19074876
hsa-mir-192-5p	MIMAT0000222	B3GALNT1	8706	Microarray	16822819|19074876
hsa-mir-192-5p	MIMAT0000222	ABCC3	8714	Microarray	16822819
hsa-mir-192-5p	MIMAT0000222	TNFSF13	8741	Microarray	19074876
hsa-mir-192-5p	MIMAT0000222	PABPC4	8761	Microarray	19074876
hsa-mir-192-5p	MIMAT0000222	CD164	8763	Microarray	16822819|19074876
hsa-mir-192-5p	MIMAT0000222	SAP30	8819	Microarray	19074876
hsa-mir-192-5p	MIMAT0000222	HESX1	8820	Microarray	19074876
hsa-mir-192-5p	MIMAT0000222	IQGAP1	8826	Microarray	19074876
hsa-mir-192-5p	MIMAT0000222	KAT2B	8850	Microarray	19074876
hsa-mir-192-5p	MIMAT0000222	FUBP1	8880	Microarray	19074876
hsa-mir-192-5p	MIMAT0000222	AP1S2	8905	Microarray	19074876
hsa-mir-192-5p	MIMAT0000222	HERC2	8924	Microarray	19074876
hsa-mir-192-5p	MIMAT0000222	MPZL1	9019	Microarray	19074876
hsa-mir-192-5p	MIMAT0000222	SPAG9	9043	Microarray	19074876
hsa-mir-192-5p	MIMAT0000222	USP14	9097	Microarray	19074876
hsa-mir-192-5p	MIMAT0000222	NMI	9111	Microarray	19074876
hsa-mir-192-5p	MIMAT0000222	SLC16A6	9120	Microarray	19074876
hsa-mir-192-5p	MIMAT0000222	SYNGR1	9145	Microarray//PAR-CLIP	19074876|22291592
hsa-mir-192-5p	MIMAT0000222	SLC16A7	9194	Microarray	19074876
hsa-mir-192-5p	MIMAT0000222	LRRFIP1	9208	Microarray	19074876
hsa-mir-192-5p	MIMAT0000222	LRRFIP2	9209	Microarray	19074876
hsa-mir-192-5p	MIMAT0000222	DLG5	9231	Luciferase reporter assay//Microarray//qRT-PCR//Reporter assay	19074876
hsa-mir-192-5p	MIMAT0000222	STK17B	9262	Microarray	19074876
hsa-mir-192-5p	MIMAT0000222	CD83	9308	Microarray	19074876
hsa-mir-192-5p	MIMAT0000222	MMP20	9313	Microarray	19074876
hsa-mir-192-5p	MIMAT0000222	NREP	9315	Microarray	19074876
hsa-mir-192-5p	MIMAT0000222	TRIP13	9319	Microarray	19074876
hsa-mir-192-5p	MIMAT0000222	ZNHIT3	9326	Microarray	19074876
hsa-mir-192-5p	MIMAT0000222	B4GALT6	9331	Microarray	19074876
hsa-mir-192-5p	MIMAT0000222	ARHGAP29	9411	Microarray	19074876
hsa-mir-192-5p	MIMAT0000222	MED21	9412	PAR-CLIP	22100165
hsa-mir-192-5p	MIMAT0000222	FAM189A2	9413	Microarray	19074876
hsa-mir-192-5p	MIMAT0000222	TJP2	9414	Microarray	19074876
hsa-mir-192-5p	MIMAT0000222	ABCG2	9429	Microarray	16822819
hsa-mir-192-5p	MIMAT0000222	EIF2AK3	9451	Microarray	19074876
hsa-mir-192-5p	MIMAT0000222	AKAP7	9465	Microarray	19074876
hsa-mir-192-5p	MIMAT0000222	KIF23	9493	Microarray	19074876
hsa-mir-192-5p	MIMAT0000222	ATP6V1G1	9550	Microarray	19074876
hsa-mir-192-5p	MIMAT0000222	KIF20B	9585	Luciferase reporter assay//Microarray//qRT-PCR//Reporter assay	19074876
hsa-mir-192-5p	MIMAT0000222	ARHGEF10	9639	Microarray	19074876
hsa-mir-192-5p	MIMAT0000222	USP34	9736	Microarray	19074876
hsa-mir-192-5p	MIMAT0000222	DLGAP5	9787	Microarray	19074876
hsa-mir-192-5p	MIMAT0000222	MTSS1	9788	Microarray	19074876
hsa-mir-192-5p	MIMAT0000222	ARHGAP11A	9824	Microarray	19074876
hsa-mir-192-5p	MIMAT0000222	GAB2	9846	Microarray	19074876
hsa-mir-192-5p	MIMAT0000222	EPM2AIP1	9852	Microarray	19074876
hsa-mir-192-5p	MIMAT0000222	PPP1R26	9858	Microarray	19074876
hsa-mir-192-5p	MIMAT0000222	PSMD6	9861	Microarray	19074876
hsa-mir-192-5p	MIMAT0000222	SEC24D	9871	Microarray	19074876
hsa-mir-192-5p	MIMAT0000222	FAM20B	9917	Microarray	19074876
hsa-mir-192-5p	MIMAT0000222	KBTBD11	9920	Microarray	19074876
hsa-mir-192-5p	MIMAT0000222	KIF14	9928	Microarray	19074876
hsa-mir-192-5p	MIMAT0000222	AMMECR1	9949	Microarray	19074876
hsa-mir-192-5p	MIMAT0000222	HS3ST3B1	9953	Microarray	19074876
hsa-mir-192-5p	MIMAT0000222	ZBTB33	10009	Microarray	19074876
hsa-mir-192-5p	MIMAT0000222	BCL2L11	10018	PAR-CLIP	23592263|24398324|23446348|21572407|20371350|27292025
hsa-mir-192-5p	MIMAT0000222	SH2B3	10019	Microarray	19074876
hsa-mir-192-5p	MIMAT0000222	HCN4	10021	Microarray	19074876
hsa-mir-192-5p	MIMAT0000222	TROAP	10024	Microarray	19074876
hsa-mir-192-5p	MIMAT0000222	SMC4	10051	Microarray	19074876
hsa-mir-192-5p	MIMAT0000222	ACTR2	10097	Microarray//PAR-CLIP	19074876|22100165
hsa-mir-192-5p	MIMAT0000222	KIF20A	10112	Microarray	19074876
hsa-mir-192-5p	MIMAT0000222	ACTR1B	10120	Microarray	19074876
hsa-mir-192-5p	MIMAT0000222	ARL4C	10123	Microarray	19074876
hsa-mir-192-5p	MIMAT0000222	ZNF263	10127	Sequencing	20371350
hsa-mir-192-5p	MIMAT0000222	AKAP9	10142	Microarray	16822819
hsa-mir-192-5p	MIMAT0000222	LHFPL6	10186	Microarray	19074876
hsa-mir-192-5p	MIMAT0000222	ZNF443	10224	Microarray	19074876
hsa-mir-192-5p	MIMAT0000222	MFSD10	10227	Microarray	16822819
hsa-mir-192-5p	MIMAT0000222	TRAIP	10293	Microarray	19074876
hsa-mir-192-5p	MIMAT0000222	ZNF267	10308	Microarray	19074876
hsa-mir-192-5p	MIMAT0000222	CCNO	10309	Microarray	19074876
hsa-mir-192-5p	MIMAT0000222	TFG	10342	Microarray	16822819
hsa-mir-192-5p	MIMAT0000222	ABCA8	10351	Microarray	16822819
hsa-mir-192-5p	MIMAT0000222	CORO2B	10391	Microarray	19074876
hsa-mir-192-5p	MIMAT0000222	ANAPC10	10393	Microarray	19074876
hsa-mir-192-5p	MIMAT0000222	ST3GAL6	10402	Microarray	19074876
hsa-mir-192-5p	MIMAT0000222	TUBGCP3	10426	Microarray	19074876
hsa-mir-192-5p	MIMAT0000222	C1D	10438	Microarray	16822819|19074876
hsa-mir-192-5p	MIMAT0000222	ZBTB18	10472	Microarray	19074876
hsa-mir-192-5p	MIMAT0000222	SEC23B	10483	Microarray	19074876
hsa-mir-192-5p	MIMAT0000222	SYNCRIP	10492	Microarray	19074876
hsa-mir-192-5p	MIMAT0000222	SEMA4D	10507	Microarray	16822819|19074876
hsa-mir-192-5p	MIMAT0000222	CIB2	10518	Microarray	19074876
hsa-mir-192-5p	MIMAT0000222	DEAF1	10522	Microarray	19074876
hsa-mir-192-5p	MIMAT0000222	LAMTOR5	10542	Microarray	19074876
hsa-mir-192-5p	MIMAT0000222	SLC19A2	10560	Microarray	19074876
hsa-mir-192-5p	MIMAT0000222	ARFGEF1	10565	Microarray	19074876
hsa-mir-192-5p	MIMAT0000222	SMC2	10592	Microarray	19074876
hsa-mir-192-5p	MIMAT0000222	TRAPPC2B	10597	Luciferase reporter assay	18835392
hsa-mir-192-5p	MIMAT0000222	ATP5L	10632	Microarray	19074876
hsa-mir-192-5p	MIMAT0000222	KHDRBS3	10656	Microarray	19074876
hsa-mir-192-5p	MIMAT0000222	CTCF	10664	Microarray	19074876
hsa-mir-192-5p	MIMAT0000222	TNFSF13B	10673	Microarray	19074876
hsa-mir-192-5p	MIMAT0000222	POLQ	10721	Microarray	19074876
hsa-mir-192-5p	MIMAT0000222	YME1L1	10730	HITS-CLIP	23824327
hsa-mir-192-5p	MIMAT0000222	TCFL5	10732	Microarray	19074876
hsa-mir-192-5p	MIMAT0000222	PLK4	10733	Microarray	19074876
hsa-mir-192-5p	MIMAT0000222	PHTF1	10745	Microarray	19074876
hsa-mir-192-5p	MIMAT0000222	ZMYND11	10771	Microarray	19074876
hsa-mir-192-5p	MIMAT0000222	ZBTB6	10773	Microarray	19074876
hsa-mir-192-5p	MIMAT0000222	ZNF273	10793	Microarray	19074876
hsa-mir-192-5p	MIMAT0000222	NMU	10874	Microarray	19074876
hsa-mir-192-5p	MIMAT0000222	AP3M2	10947	Microarray	19074876
hsa-mir-192-5p	MIMAT0000222	RAB40B	10966	Microarray	19074876
hsa-mir-192-5p	MIMAT0000222	CKAP4	10970	Microarray	19074876
hsa-mir-192-5p	MIMAT0000222	TMED10	10972	Microarray	19074876
hsa-mir-192-5p	MIMAT0000222	PAPD7	11044	Microarray	19074876
hsa-mir-192-5p	MIMAT0000222	CPSF6	11052	Microarray	19074876
hsa-mir-192-5p	MIMAT0000222	TOPBP1	11073	Microarray	19074876
hsa-mir-192-5p	MIMAT0000222	DNAJB4	11080	Microarray	19074876
hsa-mir-192-5p	MIMAT0000222	PRSS23	11098	Microarray	19074876
hsa-mir-192-5p	MIMAT0000222	PRDM4	11108	Microarray	19074876
hsa-mir-192-5p	MIMAT0000222	HIBADH	11112	Microarray	19074876
hsa-mir-192-5p	MIMAT0000222	CIT	11113	Microarray	19074876
hsa-mir-192-5p	MIMAT0000222	FGFR1OP	11116	Microarray	19074876
hsa-mir-192-5p	MIMAT0000222	PTP4A3	11156	Microarray	16822819
hsa-mir-192-5p	MIMAT0000222	ERLIN2	11160	Microarray	16822819
hsa-mir-192-5p	MIMAT0000222	NUDT3	11165	PAR-CLIP	27292025
hsa-mir-192-5p	MIMAT0000222	AKAP11	11215	Microarray	19074876
hsa-mir-192-5p	MIMAT0000222	RASSF8	11228	Microarray	19074876
hsa-mir-192-5p	MIMAT0000222	SEC63	11231	Microarray	19074876
hsa-mir-192-5p	MIMAT0000222	USP18	11274	Microarray	19074876
hsa-mir-192-5p	MIMAT0000222	ZNF652	22834	Microarray	19074876
hsa-mir-192-5p	MIMAT0000222	ZFP30	22835	Microarray	19074876
hsa-mir-192-5p	MIMAT0000222	RHOBTB3	22836	Microarray	19074876
hsa-mir-192-5p	MIMAT0000222	COBLL1	22837	Microarray	19074876
hsa-mir-192-5p	MIMAT0000222	RAB11FIP2	22841	Microarray	19074876
hsa-mir-192-5p	MIMAT0000222	ICK	22858	Microarray//PAR-CLIP	19074876|22012620
hsa-mir-192-5p	MIMAT0000222	ENPP4	22875	Microarray	19074876
hsa-mir-192-5p	MIMAT0000222	INPP5F	22876	Microarray	19074876
hsa-mir-192-5p	MIMAT0000222	ANKRD6	22881	Microarray	19074876
hsa-mir-192-5p	MIMAT0000222	CLSTN1	22883	Microarray	19074876
hsa-mir-192-5p	MIMAT0000222	RUFY3	22902	Microarray	19074876
hsa-mir-192-5p	MIMAT0000222	WDR47	22911	Microarray	19074876
hsa-mir-192-5p	MIMAT0000222	NCBP2	22916	Sequencing	20371350
hsa-mir-192-5p	MIMAT0000222	ELL2	22936	Microarray	19074876
hsa-mir-192-5p	MIMAT0000222	SCMH1	22955	Microarray	19074876
hsa-mir-192-5p	MIMAT0000222	LIMCH1	22998	Microarray	19074876
hsa-mir-192-5p	MIMAT0000222	FNBP1	23048	Microarray	19074876
hsa-mir-192-5p	MIMAT0000222	ENDOD1	23052	Microarray	19074876
hsa-mir-192-5p	MIMAT0000222	EMC1	23065	Microarray	19074876
hsa-mir-192-5p	MIMAT0000222	ATG2A	23130	PAR-CLIP	20371350
hsa-mir-192-5p	MIMAT0000222	SNX13	23161	Microarray	19074876
hsa-mir-192-5p	MIMAT0000222	PASK	23178	Microarray	19074876
hsa-mir-192-5p	MIMAT0000222	OTUD3	23252	Microarray	19074876
hsa-mir-192-5p	MIMAT0000222	NEMP1	23306	Microarray	19074876
hsa-mir-192-5p	MIMAT0000222	FKBP15	23307	Microarray	19074876
hsa-mir-192-5p	MIMAT0000222	SATB2	23314	Microarray	19074876
hsa-mir-192-5p	MIMAT0000222	RPGRIP1L	23322	Microarray	19074876
hsa-mir-192-5p	MIMAT0000222	SYNM	23336	PAR-CLIP	21572407
hsa-mir-192-5p	MIMAT0000222	NCAPH	23397	Microarray	19074876
hsa-mir-192-5p	MIMAT0000222	DICER1	23405	Luciferase reporter assay//Microarray//qRT-PCR//Western blot	19074876|24223844
hsa-mir-192-5p	MIMAT0000222	SIRT1	23411	Microarray	19074876
hsa-mir-192-5p	MIMAT0000222	TARDBP	23435	Microarray	19074876
hsa-mir-192-5p	MIMAT0000222	ABCB10	23456	Microarray	19074876
hsa-mir-192-5p	MIMAT0000222	NPTXR	23467	Microarray	19074876
hsa-mir-192-5p	MIMAT0000222	LEPROTL1	23484	Microarray	19074876
hsa-mir-192-5p	MIMAT0000222	MACF1	23499	Microarray	19074876
hsa-mir-192-5p	MIMAT0000222	BICRAL	23506	Microarray	19074876
hsa-mir-192-5p	MIMAT0000222	ZNF346	23567	Microarray	19074876
hsa-mir-192-5p	MIMAT0000222	ARL2BP	23568	Microarray	19074876
hsa-mir-192-5p	MIMAT0000222	RABGAP1	23637	Microarray	16822819
hsa-mir-192-5p	MIMAT0000222	POLA2	23649	Microarray	19074876
hsa-mir-192-5p	MIMAT0000222	SLC7A11	23657	Microarray	19074876
hsa-mir-192-5p	MIMAT0000222	TMEM2	23670	Microarray	19074876
hsa-mir-192-5p	MIMAT0000222	SH3BP4	23677	Microarray	19074876
hsa-mir-192-5p	MIMAT0000222	PRKD3	23683	Microarray	19074876
hsa-mir-192-5p	MIMAT0000222	CADM1	23705	Microarray	16822819
hsa-mir-192-5p	MIMAT0000222	PITPNB	23760	Microarray	19074876
hsa-mir-192-5p	MIMAT0000222	BCL2L13	23786	Microarray	19074876
hsa-mir-192-5p	MIMAT0000222	PANX1	24145	Microarray	16822819|19074876
hsa-mir-192-5p	MIMAT0000222	DSTYK	25778	Microarray	19074876
hsa-mir-192-5p	MIMAT0000222	DGCR11	25786	Microarray	19074876
hsa-mir-192-5p	MIMAT0000222	RAD54B	25788	Microarray	19074876
hsa-mir-192-5p	MIMAT0000222	DNAJB5	25822	Microarray	19074876
hsa-mir-192-5p	MIMAT0000222	PARM1	25849	Microarray	19074876
hsa-mir-192-5p	MIMAT0000222	ANAPC15	25906	Microarray	19074876
hsa-mir-192-5p	MIMAT0000222	SAMHD1	25939	Microarray	19074876
hsa-mir-192-5p	MIMAT0000222	TPGS2	25941	Microarray	19074876
hsa-mir-192-5p	MIMAT0000222	PNKD	25953	PAR-CLIP	22100165
hsa-mir-192-5p	MIMAT0000222	LRIG1	26018	Microarray	19074876
hsa-mir-192-5p	MIMAT0000222	ATRNL1	26033	Microarray	19074876
hsa-mir-192-5p	MIMAT0000222	APPL1	26060	Microarray	19074876
hsa-mir-192-5p	MIMAT0000222	ARHGEF26	26084	Microarray	19074876
hsa-mir-192-5p	MIMAT0000222	TOR1AIP1	26092	Microarray	19074876
hsa-mir-192-5p	MIMAT0000222	EDRF1	26098	Microarray	19074876
hsa-mir-192-5p	MIMAT0000222	PHF19	26147	Microarray	19074876
hsa-mir-192-5p	MIMAT0000222	FBXW2	26190	Microarray	19074876
hsa-mir-192-5p	MIMAT0000222	PITPNC1	26207	Microarray	19074876
hsa-mir-192-5p	MIMAT0000222	BLOC1S6	26258	HITS-CLIP	23824327
hsa-mir-192-5p	MIMAT0000222	FBXO25	26260	Microarray	19074876
hsa-mir-192-5p	MIMAT0000222	FBXO5	26271	Microarray	19074876
hsa-mir-192-5p	MIMAT0000222	FBXO4	26272	Microarray	19074876
hsa-mir-192-5p	MIMAT0000222	FBXO3	26273	Microarray	19074876
hsa-mir-192-5p	MIMAT0000222	PCOLCE2	26577	Microarray	19074876
hsa-mir-192-5p	MIMAT0000222	NUFIP1	26747	Microarray	19074876
hsa-mir-192-5p	MIMAT0000222	NPHP3	27031	Microarray	19074876
hsa-mir-192-5p	MIMAT0000222	AGO2	27161	Microarray	19074876
hsa-mir-192-5p	MIMAT0000222	SLC39A1	27173	Microarray	19074876
hsa-mir-192-5p	MIMAT0000222	DIMT1	27292	Microarray	19074876
hsa-mir-192-5p	MIMAT0000222	PDLIM3	27295	Microarray	19074876
hsa-mir-192-5p	MIMAT0000222	KCNMB4	27345	Microarray	19074876
hsa-mir-192-5p	MIMAT0000222	TOR1B	27348	Microarray	19074876
hsa-mir-192-5p	MIMAT0000222	PPP2R3B	28227	Microarray	19074876
hsa-mir-192-5p	MIMAT0000222	SLCO3A1	28232	Microarray	19074876
hsa-mir-192-5p	MIMAT0000222	FLVCR1	28982	Microarray	19074876
hsa-mir-192-5p	MIMAT0000222	NOB1	28987	Luciferase reporter assay//Microarray//qRT-PCR//Western blot	19074876|26743688
hsa-mir-192-5p	MIMAT0000222	MRPL13	28998	Microarray	19074876
hsa-mir-192-5p	MIMAT0000222	ATAD2	29028	Microarray	19074876
hsa-mir-192-5p	MIMAT0000222	RACGAP1	29127	Luciferase reporter assay//Microarray//qRT-PCR//Reporter assay	19074876
hsa-mir-192-5p	MIMAT0000222	GRHL1	29841	Microarray	19074876
hsa-mir-192-5p	MIMAT0000222	TFCP2L1	29842	Microarray	19074876
hsa-mir-192-5p	MIMAT0000222	SENP1	29843	Microarray	19074876
hsa-mir-192-5p	MIMAT0000222	SNX10	29887	Microarray	19074876
hsa-mir-192-5p	MIMAT0000222	PSMC3IP	29893	Microarray	19074876
hsa-mir-192-5p	MIMAT0000222	GPSM2	29899	Microarray	19074876
hsa-mir-192-5p	MIMAT0000222	UBIAD1	29914	Microarray	19074876
hsa-mir-192-5p	MIMAT0000222	PIK3R4	30849	Microarray	16822819
hsa-mir-192-5p	MIMAT0000222	CUZD1	50624	Microarray	19074876
hsa-mir-192-5p	MIMAT0000222	IRX4	50805	Microarray	19074876
hsa-mir-192-5p	MIMAT0000222	COPS7A	50813	Microarray	19074876
hsa-mir-192-5p	MIMAT0000222	RNF141	50862	Microarray	19074876
hsa-mir-192-5p	MIMAT0000222	CDON	50937	Microarray	19074876
hsa-mir-192-5p	MIMAT0000222	MTERF3	51001	Microarray	19074876
hsa-mir-192-5p	MIMAT0000222	METTL9	51108	Microarray	19074876
hsa-mir-192-5p	MIMAT0000222	NAA20	51126	Microarray	19074876
hsa-mir-192-5p	MIMAT0000222	IRAK4	51135	Microarray	19074876
hsa-mir-192-5p	MIMAT0000222	RNFT1	51136	Microarray	19074876
hsa-mir-192-5p	MIMAT0000222	CKLF	51192	Microarray	19074876
hsa-mir-192-5p	MIMAT0000222	PLCE1	51196	Microarray	19074876
hsa-mir-192-5p	MIMAT0000222	NIN	51199	Microarray	19074876
hsa-mir-192-5p	MIMAT0000222	ZDHHC2	51201	Microarray	19074876
hsa-mir-192-5p	MIMAT0000222	CCDC174	51244	Microarray	19074876
hsa-mir-192-5p	MIMAT0000222	RSRC1	51319	Microarray	19074876
hsa-mir-192-5p	MIMAT0000222	THEM6	51337	Microarray	19074876
hsa-mir-192-5p	MIMAT0000222	CRLF3	51379	Microarray	19074876
hsa-mir-192-5p	MIMAT0000222	GULP1	51454	Microarray	19074876
hsa-mir-192-5p	MIMAT0000222	RHCG	51458	PAR-CLIP	22100165
hsa-mir-192-5p	MIMAT0000222	HACD3	51495	Microarray	19074876
hsa-mir-192-5p	MIMAT0000222	DTL	51514	Luciferase reporter assay//Microarray//qRT-PCR//Reporter assay	19074876
hsa-mir-192-5p	MIMAT0000222	LARS	51520	Microarray	19074876
hsa-mir-192-5p	MIMAT0000222	TAF9B	51616	Microarray	19074876
hsa-mir-192-5p	MIMAT0000222	CCZ1	51622	Microarray	19074876
hsa-mir-192-5p	MIMAT0000222	SARAF	51669	Microarray	19074876
hsa-mir-192-5p	MIMAT0000222	NLK	51701	Microarray	19074876
hsa-mir-192-5p	MIMAT0000222	RAB23	51715	Microarray	19074876
hsa-mir-192-5p	MIMAT0000222	CMPK1	51727	Microarray	19074876
hsa-mir-192-5p	MIMAT0000222	RAB8B	51762	Microarray	19074876
hsa-mir-192-5p	MIMAT0000222	SIX4	51804	Microarray//Sequencing	20371350|19074876
hsa-mir-192-5p	MIMAT0000222	COQ3	51805	Microarray	19074876
hsa-mir-192-5p	MIMAT0000222	BRWD1	54014	CLASH//HITS-CLIP	23622248|23313552
hsa-mir-192-5p	MIMAT0000222	SETD4	54093	Microarray	16822819
hsa-mir-192-5p	MIMAT0000222	C21orf91	54149	Microarray	19074876
hsa-mir-192-5p	MIMAT0000222	CYCS	54205	PAR-CLIP	23446348
hsa-mir-192-5p	MIMAT0000222	ANLN	54443	Microarray	19074876
hsa-mir-192-5p	MIMAT0000222	WDR44	54521	Microarray	16822819
hsa-mir-192-5p	MIMAT0000222	MRPL50	54534	Microarray	19074876
hsa-mir-192-5p	MIMAT0000222	MTMR12	54545	Microarray	19074876
hsa-mir-192-5p	MIMAT0000222	NDFIP2	54602	Microarray	19074876
hsa-mir-192-5p	MIMAT0000222	MINDY2	54629	Microarray	19074876
hsa-mir-192-5p	MIMAT0000222	RSBN1	54665	Microarray	19074876
hsa-mir-192-5p	MIMAT0000222	EPDR1	54749	Microarray	19074876
hsa-mir-192-5p	MIMAT0000222	NDE1	54820	Microarray	19074876
hsa-mir-192-5p	MIMAT0000222	ERCC6L	54821	Microarray	19074876
hsa-mir-192-5p	MIMAT0000222	VPS13C	54832	Microarray	19074876
hsa-mir-192-5p	MIMAT0000222	BIVM	54841	Microarray	19074876
hsa-mir-192-5p	MIMAT0000222	BCOR	54880	Microarray	19074876
hsa-mir-192-5p	MIMAT0000222	UHRF1BP1	54887	Microarray	19074876
hsa-mir-192-5p	MIMAT0000222	NSD3	54904	Microarray	19074876
hsa-mir-192-5p	MIMAT0000222	CMTM6	54918	Microarray	19074876
hsa-mir-192-5p	MIMAT0000222	PARP16	54956	Microarray	19074876
hsa-mir-192-5p	MIMAT0000222	PIGX	54965	Microarray	19074876
hsa-mir-192-5p	MIMAT0000222	CLN6	54982	Microarray	19074876
hsa-mir-192-5p	MIMAT0000222	GID8	54994	Microarray	19074876
hsa-mir-192-5p	MIMAT0000222	CDCA4	55038	Microarray	19074876
hsa-mir-192-5p	MIMAT0000222	UACA	55075	Microarray	19074876
hsa-mir-192-5p	MIMAT0000222	CXorf57	55086	Microarray	19074876
hsa-mir-192-5p	MIMAT0000222	TRIM68	55128	Microarray	19074876
hsa-mir-192-5p	MIMAT0000222	LARP1B	55132	Microarray	19074876
hsa-mir-192-5p	MIMAT0000222	RFWD3	55159	Microarray	19074876
hsa-mir-192-5p	MIMAT0000222	CEP55	55165	Microarray	19074876
hsa-mir-192-5p	MIMAT0000222	FAIM	55179	Microarray	19074876
hsa-mir-192-5p	MIMAT0000222	RIC8B	55188	Microarray	19074876
hsa-mir-192-5p	MIMAT0000222	BBS7	55212	Microarray	19074876
hsa-mir-192-5p	MIMAT0000222	FANCI	55215	Microarray	19074876
hsa-mir-192-5p	MIMAT0000222	NEIL3	55247	Microarray	19074876
hsa-mir-192-5p	MIMAT0000222	NUDT15	55270	Microarray	19074876
hsa-mir-192-5p	MIMAT0000222	PHF10	55274	Microarray	19074876
hsa-mir-192-5p	MIMAT0000222	UBE2W	55284	Microarray	19074876
hsa-mir-192-5p	MIMAT0000222	MIS18BP1	55320	Microarray	19074876
hsa-mir-192-5p	MIMAT0000222	AGPAT5	55326	Microarray	19074876
hsa-mir-192-5p	MIMAT0000222	MNS1	55329	Microarray	19074876
hsa-mir-192-5p	MIMAT0000222	SLC39A9	55334	Microarray	19074876
hsa-mir-192-5p	MIMAT0000222	CHDH	55349	Microarray	19074876
hsa-mir-192-5p	MIMAT0000222	HJURP	55355	Microarray	19074876
hsa-mir-192-5p	MIMAT0000222	MCM10	55388	Luciferase reporter assay//Microarray//qRT-PCR//Reporter assay	19074876
hsa-mir-192-5p	MIMAT0000222	CSGALNACT2	55454	Microarray	19074876
hsa-mir-192-5p	MIMAT0000222	CHST12	55501	Microarray	19074876
hsa-mir-192-5p	MIMAT0000222	HES6	55502	Microarray	19074876
hsa-mir-192-5p	MIMAT0000222	IL17RB	55540	Microarray	19074876
hsa-mir-192-5p	MIMAT0000222	ZNF823	55552	Microarray	19074876
hsa-mir-192-5p	MIMAT0000222	ENOSF1	55556	Microarray	16822819
hsa-mir-192-5p	MIMAT0000222	BMP2K	55589	Microarray	19074876
hsa-mir-192-5p	MIMAT0000222	RNPC3	55599	Microarray	19074876
hsa-mir-192-5p	MIMAT0000222	FERMT1	55612	Microarray	19074876
hsa-mir-192-5p	MIMAT0000222	G2E3	55632	Microarray	19074876
hsa-mir-192-5p	MIMAT0000222	TBC1D22B	55633	Microarray	19074876
hsa-mir-192-5p	MIMAT0000222	DEPDC1	55635	Microarray	19074876
hsa-mir-192-5p	MIMAT0000222	CHD7	55636	Microarray	19074876
hsa-mir-192-5p	MIMAT0000222	SLC48A1	55652	Microarray	19074876
hsa-mir-192-5p	MIMAT0000222	KDM4D	55693	Microarray	19074876
hsa-mir-192-5p	MIMAT0000222	RADIL	55698	Microarray	19074876
hsa-mir-192-5p	MIMAT0000222	ARHGEF40	55701	Microarray	19074876
hsa-mir-192-5p	MIMAT0000222	SLF2	55719	Microarray	19074876
hsa-mir-192-5p	MIMAT0000222	IQCC	55721	Microarray	19074876
hsa-mir-192-5p	MIMAT0000222	N4BP2	55728	Microarray	19074876
hsa-mir-192-5p	MIMAT0000222	C1orf112	55732	Microarray	19074876
hsa-mir-192-5p	MIMAT0000222	TMEM30A	55754	Microarray	19074876
hsa-mir-192-5p	MIMAT0000222	ZNF701	55762	Microarray	19074876
hsa-mir-192-5p	MIMAT0000222	TDP1	55775	Microarray	19074876
hsa-mir-192-5p	MIMAT0000222	SAYSD1	55776	Microarray	19074876
hsa-mir-192-5p	MIMAT0000222	MBNL3	55796	Microarray	19074876
hsa-mir-192-5p	MIMAT0000222	DCP1A	55802	Microarray	19074876
hsa-mir-192-5p	MIMAT0000222	CAND1	55832	PAR-CLIP	22100165
hsa-mir-192-5p	MIMAT0000222	EAF2	55840	Microarray	19074876
hsa-mir-192-5p	MIMAT0000222	WWC3	55841	Microarray	19074876
hsa-mir-192-5p	MIMAT0000222	PPP2R2D	55844	Microarray	19074876
hsa-mir-192-5p	MIMAT0000222	RCC2	55920	CLASH	23622248
hsa-mir-192-5p	MIMAT0000222	NKRF	55922	Microarray	19074876
hsa-mir-192-5p	MIMAT0000222	SLC25A40	55972	Microarray	19074876
hsa-mir-192-5p	MIMAT0000222	SERTAD4	56256	Microarray	19074876
hsa-mir-192-5p	MIMAT0000222	CTPS2	56474	Microarray	19074876
hsa-mir-192-5p	MIMAT0000222	EMC7	56851	Microarray	19074876
hsa-mir-192-5p	MIMAT0000222	PAK6	56924	Microarray	19074876
hsa-mir-192-5p	MIMAT0000222	ARNTL2	56938	Microarray	19074876
hsa-mir-192-5p	MIMAT0000222	NT5M	56953	Microarray	19074876
hsa-mir-192-5p	MIMAT0000222	STOX2	56977	Microarray	19074876
hsa-mir-192-5p	MIMAT0000222	KIF15	56992	Microarray	19074876
hsa-mir-192-5p	MIMAT0000222	CHPT1	56994	Microarray	19074876
hsa-mir-192-5p	MIMAT0000222	CTNNBIP1	56998	Microarray	19074876
hsa-mir-192-5p	MIMAT0000222	CCDC47	57003	Microarray	19074876
hsa-mir-192-5p	MIMAT0000222	KNL1	57082	Microarray	19074876
hsa-mir-192-5p	MIMAT0000222	ENTPD7	57089	Microarray	19074876
hsa-mir-192-5p	MIMAT0000222	PHTF2	57157	Microarray	19074876
hsa-mir-192-5p	MIMAT0000222	ATP10D	57205	Microarray	16822819
hsa-mir-192-5p	MIMAT0000222	ZNF248	57209	Microarray	19074876
hsa-mir-192-5p	MIMAT0000222	ADGRG6	57211	Microarray	19074876
hsa-mir-192-5p	MIMAT0000222	NHSL1	57224	Microarray	19074876
hsa-mir-192-5p	MIMAT0000222	CLK4	57396	Microarray	19074876
hsa-mir-192-5p	MIMAT0000222	AS3MT	57412	HITS-CLIP	23824327
hsa-mir-192-5p	MIMAT0000222	KIAA1143	57456	Microarray	19074876
hsa-mir-192-5p	MIMAT0000222	MKL2	57496	Microarray	19074876
hsa-mir-192-5p	MIMAT0000222	KIDINS220	57498	Microarray	16822819
hsa-mir-192-5p	MIMAT0000222	MIB1	57534	Microarray	19074876
hsa-mir-192-5p	MIMAT0000222	KLHL42	57542	Microarray	19074876
hsa-mir-192-5p	MIMAT0000222	NCEH1	57552	Microarray	19074876
hsa-mir-192-5p	MIMAT0000222	STAMBPL1	57559	Microarray	19074876
hsa-mir-192-5p	MIMAT0000222	KLHL8	57563	Microarray	19074876
hsa-mir-192-5p	MIMAT0000222	PHF12	57649	HITS-CLIP	19536157
hsa-mir-192-5p	MIMAT0000222	HCN3	57657	Microarray	19074876
hsa-mir-192-5p	MIMAT0000222	FANCM	57697	Microarray	19074876
hsa-mir-192-5p	MIMAT0000222	DENND1A	57706	Microarray	19074876
hsa-mir-192-5p	MIMAT0000222	IGDCC4	57722	Microarray	19074876
hsa-mir-192-5p	MIMAT0000222	ZFYVE28	57732	Microarray	19074876
hsa-mir-192-5p	MIMAT0000222	TRIB3	57761	Microarray	19074876
hsa-mir-192-5p	MIMAT0000222	GATAD1	57798	Microarray	19074876
hsa-mir-192-5p	MIMAT0000222	PTBP2	58155	Microarray	19074876
hsa-mir-192-5p	MIMAT0000222	CREBZF	58487	Microarray	19074876
hsa-mir-192-5p	MIMAT0000222	INIP	58493	Microarray	19074876
hsa-mir-192-5p	MIMAT0000222	ELOVL5	60481	Microarray	19074876
hsa-mir-192-5p	MIMAT0000222	AASDHPPT	60496	Microarray	19074876
hsa-mir-192-5p	MIMAT0000222	SPCS3	60559	Microarray	19074876
hsa-mir-192-5p	MIMAT0000222	BCORL1	63035	Microarray	19074876
hsa-mir-192-5p	MIMAT0000222	CLSPN	63967	Microarray	19074876
hsa-mir-192-5p	MIMAT0000222	PERP	64065	Microarray	16822819|19074876
hsa-mir-192-5p	MIMAT0000222	CENPK	64105	Microarray	19074876
hsa-mir-192-5p	MIMAT0000222	MOAP1	64112	Microarray	19074876
hsa-mir-192-5p	MIMAT0000222	SLC39A8	64116	Microarray	19074876
hsa-mir-192-5p	MIMAT0000222	NOD2	64127	Microarray	19074876
hsa-mir-192-5p	MIMAT0000222	TOR3A	64222	Microarray	19074876
hsa-mir-192-5p	MIMAT0000222	PAPD5	64282	Microarray	19074876
hsa-mir-192-5p	MIMAT0000222	NFKBIZ	64332	Microarray	19074876
hsa-mir-192-5p	MIMAT0000222	ZMAT3	64393	Microarray	19074876
hsa-mir-192-5p	MIMAT0000222	MPP5	64398	Microarray	19074876
hsa-mir-192-5p	MIMAT0000222	NUCKS1	64710	Microarray	19074876
hsa-mir-192-5p	MIMAT0000222	CCDC14	64770	Microarray	19074876
hsa-mir-192-5p	MIMAT0000222	FNDC3B	64778	Microarray	19074876
hsa-mir-192-5p	MIMAT0000222	ELOVL1	64834	Microarray	19074876
hsa-mir-192-5p	MIMAT0000222	PLEKHG2	64857	Microarray	19074876
hsa-mir-192-5p	MIMAT0000222	REEP1	65055	Microarray	19074876
hsa-mir-192-5p	MIMAT0000222	SOWAHC	65124	Microarray	19074876
hsa-mir-192-5p	MIMAT0000222	WNK1	65125	Luciferase reporter assay//Northern blot//qRT-PCR//Western blot	20813867
hsa-mir-192-5p	MIMAT0000222	ZBTB10	65986	Microarray	19074876
hsa-mir-192-5p	MIMAT0000222	MTMR9	66036	PAR-CLIP	27292025
hsa-mir-192-5p	MIMAT0000222	OTUB2	78990	Microarray	19074876
hsa-mir-192-5p	MIMAT0000222	MIS12	79003	Luciferase reporter assay//Microarray//qRT-PCR//Reporter assay	19074876
hsa-mir-192-5p	MIMAT0000222	DDX50	79009	Microarray	19074876
hsa-mir-192-5p	MIMAT0000222	DDX54	79039	Sequencing	20371350
hsa-mir-192-5p	MIMAT0000222	KCTD15	79047	Microarray	19074876
hsa-mir-192-5p	MIMAT0000222	PRRG4	79056	Microarray	19074876
hsa-mir-192-5p	MIMAT0000222	C2orf49	79074	Microarray	19074876
hsa-mir-192-5p	MIMAT0000222	RNF26	79102	Microarray	19074876
hsa-mir-192-5p	MIMAT0000222	ZXDC	79364	Microarray	19074876
hsa-mir-192-5p	MIMAT0000222	HAUS3	79441	Microarray	19074876
hsa-mir-192-5p	MIMAT0000222	RNF219	79596	Microarray	19074876
hsa-mir-192-5p	MIMAT0000222	OGFRL1	79627	Microarray	19074876
hsa-mir-192-5p	MIMAT0000222	SCRN3	79634	Microarray	19074876
hsa-mir-192-5p	MIMAT0000222	CCDC121	79635	Microarray	19074876
hsa-mir-192-5p	MIMAT0000222	RPAP3	79657	Microarray	19074876
hsa-mir-192-5p	MIMAT0000222	HSPBAP1	79663	Microarray	19074876
hsa-mir-192-5p	MIMAT0000222	PLEKHF2	79666	Microarray	19074876
hsa-mir-192-5p	MIMAT0000222	GALNT12	79695	Microarray	19074876
hsa-mir-192-5p	MIMAT0000222	NOL9	79707	HITS-CLIP	23824327
hsa-mir-192-5p	MIMAT0000222	E2F8	79733	Microarray	19074876
hsa-mir-192-5p	MIMAT0000222	CLIP4	79745	Microarray	19074876
hsa-mir-192-5p	MIMAT0000222	FBXO31	79791	Microarray	19074876
hsa-mir-192-5p	MIMAT0000222	VASH2	79805	Microarray	19074876
hsa-mir-192-5p	MIMAT0000222	ZMYM1	79830	Microarray	19074876
hsa-mir-192-5p	MIMAT0000222	MFSD13A	79847	Microarray	19074876
hsa-mir-192-5p	MIMAT0000222	BORA	79866	Microarray	19074876
hsa-mir-192-5p	MIMAT0000222	RPAP2	79871	Microarray	19074876
hsa-mir-192-5p	MIMAT0000222	UBA5	79876	HITS-CLIP//PAR-CLIP	22291592|22012620|23824327
hsa-mir-192-5p	MIMAT0000222	ATAD5	79915	Microarray	19074876
hsa-mir-192-5p	MIMAT0000222	MAP6D1	79929	Microarray	19074876
hsa-mir-192-5p	MIMAT0000222	CNTNAP3	79937	Microarray	19074876
hsa-mir-192-5p	MIMAT0000222	L2HGDH	79944	Microarray	19074876
hsa-mir-192-5p	MIMAT0000222	ERMP1	79956	Microarray	19074876
hsa-mir-192-5p	MIMAT0000222	JADE1	79960	Microarray	19074876
hsa-mir-192-5p	MIMAT0000222	WDR76	79968	Microarray	19074876
hsa-mir-192-5p	MIMAT0000222	DSN1	79980	Microarray	19074876
hsa-mir-192-5p	MIMAT0000222	RMI1	80010	Microarray	19074876
hsa-mir-192-5p	MIMAT0000222	WWC2	80014	Microarray	19074876
hsa-mir-192-5p	MIMAT0000222	CCDC15	80071	Microarray	19074876
hsa-mir-192-5p	MIMAT0000222	PIF1	80119	Microarray	19074876
hsa-mir-192-5p	MIMAT0000222	BBOF1	80127	Microarray	19074876
hsa-mir-192-5p	MIMAT0000222	ASRGL1	80150	Microarray	19074876
hsa-mir-192-5p	MIMAT0000222	DBF4B	80174	Microarray	19074876
hsa-mir-192-5p	MIMAT0000222	NAA50	80218	Microarray//PAR-CLIP	19074876|23592263
hsa-mir-192-5p	MIMAT0000222	WDCP	80304	Microarray//PAR-CLIP	19074876|23592263
hsa-mir-192-5p	MIMAT0000222	KLHL15	80311	Microarray	19074876
hsa-mir-192-5p	MIMAT0000222	TRAF3IP3	80342	Microarray	19074876
hsa-mir-192-5p	MIMAT0000222	DDHD1	80821	Microarray	19074876
hsa-mir-192-5p	MIMAT0000222	DUSP16	80824	Microarray	19074876
hsa-mir-192-5p	MIMAT0000222	SGPP1	81537	Microarray	19074876
hsa-mir-192-5p	MIMAT0000222	APOLD1	81575	Microarray	19074876
hsa-mir-192-5p	MIMAT0000222	FAM83D	81610	Microarray	19074876
hsa-mir-192-5p	MIMAT0000222	CAB39L	81617	Microarray	19074876
hsa-mir-192-5p	MIMAT0000222	MAP1LC3B	81631	Microarray	19074876
hsa-mir-192-5p	MIMAT0000222	C6orf62	81688	Microarray	19074876
hsa-mir-192-5p	MIMAT0000222	REXO5	81691	Microarray	19074876
hsa-mir-192-5p	MIMAT0000222	VANGL1	81839	Microarray	19074876
hsa-mir-192-5p	MIMAT0000222	SPRY4	81848	Microarray	19074876
hsa-mir-192-5p	MIMAT0000222	ZNF611	81856	Microarray	19074876
hsa-mir-192-5p	MIMAT0000222	KIF18A	81930	Microarray	19074876
hsa-mir-192-5p	MIMAT0000222	NUF2	83540	Microarray	19074876
hsa-mir-192-5p	MIMAT0000222	DNAL1	83544	Microarray	19074876
hsa-mir-192-5p	MIMAT0000222	UCK1	83549	Microarray	19074876
hsa-mir-192-5p	MIMAT0000222	ATG10	83734	Microarray	19074876
hsa-mir-192-5p	MIMAT0000222	ROPN1L	83853	Microarray	19074876
hsa-mir-192-5p	MIMAT0000222	HASPIN	83903	Microarray	19074876
hsa-mir-192-5p	MIMAT0000222	BRIP1	83990	Microarray	19074876
hsa-mir-192-5p	MIMAT0000222	B3GNT5	84002	Microarray	19074876
hsa-mir-192-5p	MIMAT0000222	KATNAL1	84056	Sequencing	20371350
hsa-mir-192-5p	MIMAT0000222	RAB6C	84084	Microarray	19074876
hsa-mir-192-5p	MIMAT0000222	CEP78	84131	Microarray	19074876
hsa-mir-192-5p	MIMAT0000222	ZNRF3	84133	PAR-CLIP	22100165
hsa-mir-192-5p	MIMAT0000222	TMEM164	84187	Microarray	19074876
hsa-mir-192-5p	MIMAT0000222	MEX3B	84206	Microarray	19074876
hsa-mir-192-5p	MIMAT0000222	LRRC8C	84230	Microarray	19074876
hsa-mir-192-5p	MIMAT0000222	SLF1	84250	Microarray	19074876
hsa-mir-192-5p	MIMAT0000222	DCUN1D5	84259	PAR-CLIP	22100165
hsa-mir-192-5p	MIMAT0000222	TCHP	84260	Microarray	19074876
hsa-mir-192-5p	MIMAT0000222	CHCHD5	84269	HITS-CLIP	23824327
hsa-mir-192-5p	MIMAT0000222	PRADC1	84279	Microarray	19074876
hsa-mir-192-5p	MIMAT0000222	PHF6	84295	Microarray	19074876
hsa-mir-192-5p	MIMAT0000222	TMEM246	84302	Microarray	19074876
hsa-mir-192-5p	MIMAT0000222	PCGF5	84333	Microarray	19074876
hsa-mir-192-5p	MIMAT0000222	HOOK3	84376	Microarray	19074876
hsa-mir-192-5p	MIMAT0000222	KIAA1841	84542	Microarray	19074876
hsa-mir-192-5p	MIMAT0000222	MRPL43	84545	Microarray	19074876
hsa-mir-192-5p	MIMAT0000222	FAXC	84553	Microarray	19074876
hsa-mir-192-5p	MIMAT0000222	MFSD14B	84641	Microarray	19074876
hsa-mir-192-5p	MIMAT0000222	FAM126A	84668	Microarray	19074876
hsa-mir-192-5p	MIMAT0000222	PSRC1	84722	Microarray	19074876
hsa-mir-192-5p	MIMAT0000222	LMNB2	84823	Luciferase reporter assay//Microarray//qRT-PCR//Reporter assay//Western blot	19074876
hsa-mir-192-5p	MIMAT0000222	C1orf198	84886	Microarray	19074876
hsa-mir-192-5p	MIMAT0000222	ATAD1	84896	Microarray	19074876
hsa-mir-192-5p	MIMAT0000222	TMTC4	84899	Microarray	19074876
hsa-mir-192-5p	MIMAT0000222	FAM136A	84908	Sequencing	20371350
hsa-mir-192-5p	MIMAT0000222	SLC35B4	84912	Microarray	19074876
hsa-mir-192-5p	MIMAT0000222	FAM222A	84915	Microarray	19074876
hsa-mir-192-5p	MIMAT0000222	ALG10	84920	Microarray	19074876
hsa-mir-192-5p	MIMAT0000222	SERAC1	84947	Microarray	19074876
hsa-mir-192-5p	MIMAT0000222	PRPF38A	84950	Luciferase reporter assay//Microarray//qRT-PCR//Reporter assay	19074876
hsa-mir-192-5p	MIMAT0000222	CGNL1	84952	Microarray	19074876
hsa-mir-192-5p	MIMAT0000222	UBASH3B	84959	Microarray	19074876
hsa-mir-192-5p	MIMAT0000222	CEP19	84984	Microarray	19074876
hsa-mir-192-5p	MIMAT0000222	ARHGAP19	84986	Microarray	19074876
hsa-mir-192-5p	MIMAT0000222	USP45	85015	Microarray	19074876
hsa-mir-192-5p	MIMAT0000222	KIAA1671	85379	CLASH	23622248
hsa-mir-192-5p	MIMAT0000222	EAF1	85403	Microarray	19074876
hsa-mir-192-5p	MIMAT0000222	ZIC5	85416	Microarray	19074876
hsa-mir-192-5p	MIMAT0000222	LRRCC1	85444	Microarray	19074876
hsa-mir-192-5p	MIMAT0000222	CEP295	85459	Microarray	19074876
hsa-mir-192-5p	MIMAT0000222	FHDC1	85462	Microarray	19074876
hsa-mir-192-5p	MIMAT0000222	ZC3H12C	85463	Microarray	19074876
hsa-mir-192-5p	MIMAT0000222	ANKRD13A	88455	Microarray	19074876
hsa-mir-192-5p	MIMAT0000222	LMLN	89782	Microarray	19074876
hsa-mir-192-5p	MIMAT0000222	EFCAB11	90141	Microarray	19074876
hsa-mir-192-5p	MIMAT0000222	C5orf30	90355	Microarray	19074876
hsa-mir-192-5p	MIMAT0000222	TICRR	90381	Microarray	19074876
hsa-mir-192-5p	MIMAT0000222	LYRM7	90624	Microarray	19074876
hsa-mir-192-5p	MIMAT0000222	BTF3L4	91408	Microarray	19074876
hsa-mir-192-5p	MIMAT0000222	C12orf65	91574	Microarray	19074876
hsa-mir-192-5p	MIMAT0000222	NEK9	91754	HITS-CLIP	23824327
hsa-mir-192-5p	MIMAT0000222	SLC25A51	92014	Microarray	19074876
hsa-mir-192-5p	MIMAT0000222	MTDH	92140	Microarray	19074876
hsa-mir-192-5p	MIMAT0000222	TIFA	92610	Microarray	19074876
hsa-mir-192-5p	MIMAT0000222	TMEM169	92691	Microarray	19074876
hsa-mir-192-5p	MIMAT0000222	TEX30	93081	Microarray	19074876
hsa-mir-192-5p	MIMAT0000222	PIGM	93183	Microarray//Sequencing	20371350|19074876
hsa-mir-192-5p	MIMAT0000222	TBC1D31	93594	Microarray	19074876
hsa-mir-192-5p	MIMAT0000222	CADPS2	93664	Microarray	19074876
hsa-mir-192-5p	MIMAT0000222	TTYH2	94015	PAR-CLIP	27292025
hsa-mir-192-5p	MIMAT0000222	FAM71E1	112703	Microarray	19074876
hsa-mir-192-5p	MIMAT0000222	GLCCI1	113263	Microarray	19074876
hsa-mir-192-5p	MIMAT0000222	TMEM106A	113277	Microarray	19074876
hsa-mir-192-5p	MIMAT0000222	TMEM200A	114801	Microarray	19074876
hsa-mir-192-5p	MIMAT0000222	OSBPL6	114880	Microarray	19074876
hsa-mir-192-5p	MIMAT0000222	OSBPL8	114882	Microarray	19074876
hsa-mir-192-5p	MIMAT0000222	OSBPL10	114884	HITS-CLIP//Microarray	19074876|19536157
hsa-mir-192-5p	MIMAT0000222	C1QTNF3	114899	Microarray	19074876
hsa-mir-192-5p	MIMAT0000222	ATG4A	115201	Microarray	19074876
hsa-mir-192-5p	MIMAT0000222	KCTD12	115207	Microarray	19074876
hsa-mir-192-5p	MIMAT0000222	DIS3L	115752	Microarray	19074876
hsa-mir-192-5p	MIMAT0000222	LRRC58	116064	Microarray	19074876
hsa-mir-192-5p	MIMAT0000222	LYSMD3	116068	Microarray	19074876
hsa-mir-192-5p	MIMAT0000222	GINM1	116254	Microarray	19074876
hsa-mir-192-5p	MIMAT0000222	RBP7	116362	Microarray	19074876
hsa-mir-192-5p	MIMAT0000222	LEAP2	116842	Microarray	19074876
hsa-mir-192-5p	MIMAT0000222	SFR1	119392	Microarray	19074876
hsa-mir-192-5p	MIMAT0000222	ZNF641	121274	Microarray	19074876
hsa-mir-192-5p	MIMAT0000222	NEDD1	121441	Microarray	19074876
hsa-mir-192-5p	MIMAT0000222	NIPA1	123606	Microarray	19074876
hsa-mir-192-5p	MIMAT0000222	C16orf46	123775	Microarray	19074876
hsa-mir-192-5p	MIMAT0000222	NOXO1	124056	Microarray	19074876
hsa-mir-192-5p	MIMAT0000222	KRT18P8	125242	Microarray	19074876
hsa-mir-192-5p	MIMAT0000222	GABPB2	126626	Microarray	19074876
hsa-mir-192-5p	MIMAT0000222	CCSAP	126731	Microarray	19074876
hsa-mir-192-5p	MIMAT0000222	CMPK2	129607	Microarray	19074876
hsa-mir-192-5p	MIMAT0000222	LYPD6	130574	Microarray	19074876
hsa-mir-192-5p	MIMAT0000222	AHSA2	130872	Microarray	19074876
hsa-mir-192-5p	MIMAT0000222	FBXO36	130888	Microarray	19074876
hsa-mir-192-5p	MIMAT0000222	DNAJC19	131118	Microarray	19074876
hsa-mir-192-5p	MIMAT0000222	CRYBG3	131544	PAR-CLIP	22100165
hsa-mir-192-5p	MIMAT0000222	DCBLD2	131566	Microarray	19074876
hsa-mir-192-5p	MIMAT0000222	FAM241A	132720	Microarray	19074876
hsa-mir-192-5p	MIMAT0000222	EMB	133418	Microarray	19074876
hsa-mir-192-5p	MIMAT0000222	PRRC1	133619	Microarray	19074876
hsa-mir-192-5p	MIMAT0000222	AFAP1L1	134265	Microarray	19074876
hsa-mir-192-5p	MIMAT0000222	HINT3	135114	Microarray	19074876
hsa-mir-192-5p	MIMAT0000222	FAM199X	139231	Microarray	19074876
hsa-mir-192-5p	MIMAT0000222	SPIN4	139886	Microarray	19074876
hsa-mir-192-5p	MIMAT0000222	ZSWIM3	140831	Microarray	19074876
hsa-mir-192-5p	MIMAT0000222	KDELC2	143888	Microarray	19074876
hsa-mir-192-5p	MIMAT0000222	PRICKLE1	144165	Microarray	19074876
hsa-mir-192-5p	MIMAT0000222	ALG10B	144245	Microarray	19074876
hsa-mir-192-5p	MIMAT0000222	MIPOL1	145282	Microarray	19074876
hsa-mir-192-5p	MIMAT0000222	CEP128	145508	Microarray	19074876
hsa-mir-192-5p	MIMAT0000222	NRG4	145957	Microarray	19074876
hsa-mir-192-5p	MIMAT0000222	TCAM1P	146771	Microarray	19074876
hsa-mir-192-5p	MIMAT0000222	EME1	146956	Microarray	19074876
hsa-mir-192-5p	MIMAT0000222	SAMD13	148418	Microarray	19074876
hsa-mir-192-5p	MIMAT0000222	SLC35F3	148641	Microarray	19074876
hsa-mir-192-5p	MIMAT0000222	LSM14B	149986	Microarray	19074876
hsa-mir-192-5p	MIMAT0000222	DUSP18	150290	PAR-CLIP	22291592
hsa-mir-192-5p	MIMAT0000222	CKAP2L	150468	Microarray	19074876
hsa-mir-192-5p	MIMAT0000222	GAREM2	150946	Microarray	19074876
hsa-mir-192-5p	MIMAT0000222	2023-09-10	151011	Luciferase reporter assay//Microarray//qRT-PCR//Reporter assay	19074876
hsa-mir-192-5p	MIMAT0000222	ZNF385B	151126	Microarray	19074876
hsa-mir-192-5p	MIMAT0000222	ERFE	151176	Microarray	19074876
hsa-mir-192-5p	MIMAT0000222	KLHL23	151230	Microarray	19074876
hsa-mir-192-5p	MIMAT0000222	SGO2	151246	Microarray	19074876
hsa-mir-192-5p	MIMAT0000222	SLC16A14	151473	Microarray	19074876
hsa-mir-192-5p	MIMAT0000222	NIPAL1	152519	Microarray	19074876
hsa-mir-192-5p	MIMAT0000222	BTNL9	153579	Microarray	19074876
hsa-mir-192-5p	MIMAT0000222	SAMD3	154075	Microarray	19074876
hsa-mir-192-5p	MIMAT0000222	SBDSP1	155370	Microarray	19074876
hsa-mir-192-5p	MIMAT0000222	ESCO2	157570	Microarray	19074876
hsa-mir-192-5p	MIMAT0000222	CLVS1	157807	Microarray	19074876
hsa-mir-192-5p	MIMAT0000222	C9orf163	158055	Microarray	19074876
hsa-mir-192-5p	MIMAT0000222	FAM120AOS	158293	Microarray	19074876
hsa-mir-192-5p	MIMAT0000222	KIAA1958	158405	Microarray	19074876
hsa-mir-192-5p	MIMAT0000222	USP54	159195	Microarray	19074876
hsa-mir-192-5p	MIMAT0000222	SLC35G1	159371	Microarray	19074876
hsa-mir-192-5p	MIMAT0000222	TMTC2	160335	Microarray	19074876
hsa-mir-192-5p	MIMAT0000222	TMTC3	160418	Microarray	19074876
hsa-mir-192-5p	MIMAT0000222	GPR180	160897	Microarray	19074876
hsa-mir-192-5p	MIMAT0000222	ZFP1	162239	Microarray	19074876
hsa-mir-192-5p	MIMAT0000222	ZNF519	162655	Microarray	19074876
hsa-mir-192-5p	MIMAT0000222	C18orf54	162681	Microarray	19074876
hsa-mir-192-5p	MIMAT0000222	ZNF320	162967	Microarray	19074876
hsa-mir-192-5p	MIMAT0000222	ZNF114	163071	Microarray	19074876
hsa-mir-192-5p	MIMAT0000222	IFNLR1	163702	Microarray	19074876
hsa-mir-192-5p	MIMAT0000222	SASS6	163786	Microarray	19074876
hsa-mir-192-5p	MIMAT0000222	FAM171B	165215	Microarray	19074876
hsa-mir-192-5p	MIMAT0000222	SGMS2	166929	Microarray	19074876
hsa-mir-192-5p	MIMAT0000222	FUT11	170384	Microarray	19074876
hsa-mir-192-5p	MIMAT0000222	ZNF525	170958	Microarray	19074876
hsa-mir-192-5p	MIMAT0000222	ANO6	196527	Microarray	19074876
hsa-mir-192-5p	MIMAT0000222	ACSF3	197322	Microarray	19074876
hsa-mir-192-5p	MIMAT0000222	FAAP20	199990	Microarray	19074876
hsa-mir-192-5p	MIMAT0000222	TMEM17	200728	Microarray	19074876
hsa-mir-192-5p	MIMAT0000222	SPRED2	200734	PAR-CLIP	20371350|26701625
hsa-mir-192-5p	MIMAT0000222	DHFR2	200895	Microarray	19074876
hsa-mir-192-5p	MIMAT0000222	RDM1	201299	Microarray	19074876
hsa-mir-192-5p	MIMAT0000222	PRIMPOL	201973	Microarray	19074876
hsa-mir-192-5p	MIMAT0000222	ERICH5	203111	Microarray	19074876
hsa-mir-192-5p	MIMAT0000222	ZNF449	203523	Microarray//PAR-CLIP	19074876|21572407
hsa-mir-192-5p	MIMAT0000222	USP12	219333	Microarray	19074876
hsa-mir-192-5p	MIMAT0000222	FAM241B	219738	Microarray	19074876
hsa-mir-192-5p	MIMAT0000222	CCNY	219771	Microarray	19074876
hsa-mir-192-5p	MIMAT0000222	RTKN2	219790	Microarray	19074876
hsa-mir-192-5p	MIMAT0000222	HYLS1	219844	Microarray	19074876
hsa-mir-192-5p	MIMAT0000222	TMEM136	219902	Microarray	19074876
hsa-mir-192-5p	MIMAT0000222	SKA1	220134	Microarray	19074876
hsa-mir-192-5p	MIMAT0000222	OTUD1	220213	Microarray	19074876
hsa-mir-192-5p	MIMAT0000222	SPATA13	221178	Microarray	19074876
hsa-mir-192-5p	MIMAT0000222	KDM1B	221656	Microarray	19074876
hsa-mir-192-5p	MIMAT0000222	PXDC1	221749	Microarray	19074876
hsa-mir-192-5p	MIMAT0000222	SP8	221833	PAR-CLIP	22100165
hsa-mir-192-5p	MIMAT0000222	CCZ1B	221960	Microarray	19074876
hsa-mir-192-5p	MIMAT0000222	RSBN1L	222194	Microarray	19074876
hsa-mir-192-5p	MIMAT0000222	STXBP4	252983	Microarray	19074876
hsa-mir-192-5p	MIMAT0000222	SLC25A30	253512	Microarray	19074876
hsa-mir-192-5p	MIMAT0000222	CERS6	253782	Microarray	19074876
hsa-mir-192-5p	MIMAT0000222	MSRB3	253827	Microarray	19074876
hsa-mir-192-5p	MIMAT0000222	EHBP1L1	254102	Microarray	19074876
hsa-mir-192-5p	MIMAT0000222	MCM9	254394	Microarray	19074876
hsa-mir-192-5p	MIMAT0000222	C8orf46	254778	Microarray	19074876
hsa-mir-192-5p	MIMAT0000222	ZDHHC23	254887	Microarray	19074876
hsa-mir-192-5p	MIMAT0000222	PCSK9	255738	Microarray	19074876
hsa-mir-192-5p	MIMAT0000222	NPNT	255743	Microarray	19074876
hsa-mir-192-5p	MIMAT0000222	CNEP1R1	255919	Microarray	19074876
hsa-mir-192-5p	MIMAT0000222	ASPM	259266	Microarray	19074876
hsa-mir-192-5p	MIMAT0000222	GAS2L3	283431	Microarray	19074876
hsa-mir-192-5p	MIMAT0000222	SLC46A3	283537	Microarray	19074876
hsa-mir-192-5p	MIMAT0000222	GPR137C	283554	Microarray	19074876
hsa-mir-192-5p	MIMAT0000222	C17orf58	284018	Microarray	19074876
hsa-mir-192-5p	MIMAT0000222	ZADH2	284273	Microarray	19074876
hsa-mir-192-5p	MIMAT0000222	ZNF776	284309	PAR-CLIP	23592263|20371350|26701625|27292025
hsa-mir-192-5p	MIMAT0000222	ZNF780A	284323	Microarray	19074876
hsa-mir-192-5p	MIMAT0000222	RIMKLA	284716	Microarray	19074876
hsa-mir-192-5p	MIMAT0000222	CCDC150	284992	Microarray	19074876
hsa-mir-192-5p	MIMAT0000222	FAM126B	285172	Microarray	19074876
hsa-mir-192-5p	MIMAT0000222	EOGT	285203	Microarray	19074876
hsa-mir-192-5p	MIMAT0000222	CYP4V2	285440	Microarray	19074876
hsa-mir-192-5p	MIMAT0000222	LIN9	286826	Microarray	19074876
hsa-mir-192-5p	MIMAT0000222	TRIM59	286827	Microarray	19074876
hsa-mir-192-5p	MIMAT0000222	MMAB	326625	Microarray	19074876
hsa-mir-192-5p	MIMAT0000222	CHSY3	337876	Microarray	19074876
hsa-mir-192-5p	MIMAT0000222	GOLGA6A	342096	Microarray	16822819
hsa-mir-192-5p	MIMAT0000222	TMC3	342125	Microarray	19074876
hsa-mir-192-5p	MIMAT0000222	CCDC18	343099	Microarray	19074876
hsa-mir-192-5p	MIMAT0000222	KIF24	347240	Microarray	19074876
hsa-mir-192-5p	MIMAT0000222	GEN1	348654	Microarray	19074876
hsa-mir-192-5p	MIMAT0000222	TICAM2	353376	Microarray	19074876
hsa-mir-192-5p	MIMAT0000222	RFLNB	359845	Microarray	19074876
hsa-mir-192-5p	MIMAT0000222	FAM111B	374393	Microarray	19074876
hsa-mir-192-5p	MIMAT0000222	LHFPL4	375323	Sequencing	20371350
hsa-mir-192-5p	MIMAT0000222	C5orf34	375444	Microarray	19074876
hsa-mir-192-5p	MIMAT0000222	CA13	377677	Microarray	19074876
hsa-mir-192-5p	MIMAT0000222	CEP85L	387119	PAR-CLIP	22100165
hsa-mir-192-5p	MIMAT0000222	NHLRC3	387921	Microarray	19074876
hsa-mir-192-5p	MIMAT0000222	C1orf53	388722	Microarray	19074876
hsa-mir-192-5p	MIMAT0000222	VGLL3	389136	Microarray	19074876
hsa-mir-192-5p	MIMAT0000222	EML6	400954	PAR-CLIP	22100165
hsa-mir-192-5p	MIMAT0000222	ZBTB34	403341	Microarray	19074876
hsa-mir-192-5p	MIMAT0000222	LCN10	414332	HITS-CLIP	19536157
hsa-mir-192-5p	MIMAT0000222	RP9P	441212	Microarray	19074876
hsa-mir-192-5p	MIMAT0000222	ZNF704	619279	Microarray	19074876
hsa-mir-192-5p	MIMAT0000222	FAM110C	642273	Microarray//PAR-CLIP	19074876|22012620
hsa-mir-192-5p	MIMAT0000222	C6orf132	647024	PAR-CLIP	22012620
hsa-mir-192-5p	MIMAT0000222	ZBTB8B	728116	HITS-CLIP	23824327
hsa-mir-192-5p	MIMAT0000222	FAM182B	728882	HITS-CLIP//PAR-CLIP	23446348|21572407|23824327|23313552
hsa-mir-192-5p	MIMAT0000222	C16orf52	730094	Microarray	19074876
hsa-mir-216a-5p	MIMAT0000273	ACOX1	51	HITS-CLIP	19536157
hsa-mir-216a-5p	MIMAT0000273	ACTB	60	PAR-CLIP	21572407
hsa-mir-216a-5p	MIMAT0000273	APAF1	317	HITS-CLIP	23824327
hsa-mir-216a-5p	MIMAT0000273	ATP5A1	498	HITS-CLIP	23824327
hsa-mir-216a-5p	MIMAT0000273	C3	718	HITS-CLIP	23313552
hsa-mir-216a-5p	MIMAT0000273	CALR	811	PAR-CLIP	23592263
hsa-mir-216a-5p	MIMAT0000273	CBL	867	Luciferase reporter assay//qRT-PCR//Western blot	26206089
hsa-mir-216a-5p	MIMAT0000273	SIGLEC6	946	PAR-CLIP	27292025
hsa-mir-216a-5p	MIMAT0000273	CD44	960	Immunohistochemistry//Luciferase reporter assay//Western blot	21149267
hsa-mir-216a-5p	MIMAT0000273	CDC42	998	Immunohistochemistry//Luciferase reporter assay//Western blot	21149267
hsa-mir-216a-5p	MIMAT0000273	CDK4	1019	PAR-CLIP	24398324|23446348|21572407|20371350
hsa-mir-216a-5p	MIMAT0000273	CPS1	1373	PAR-CLIP	23592263
hsa-mir-216a-5p	MIMAT0000273	DFFA	1676	HITS-CLIP	23824327
hsa-mir-216a-5p	MIMAT0000273	BPTF	2186	HITS-CLIP	23824327
hsa-mir-216a-5p	MIMAT0000273	GABPB1	2553	PAR-CLIP	22012620
hsa-mir-216a-5p	MIMAT0000273	GP2	2813	HITS-CLIP//PAR-CLIP	23824327|27292025
hsa-mir-216a-5p	MIMAT0000273	GRIN2A	2903	HITS-CLIP	23824327
hsa-mir-216a-5p	MIMAT0000273	HNF4A	3172	Luciferase reporter assay	23298640
hsa-mir-216a-5p	MIMAT0000273	HOXB5	3215	HITS-CLIP	23824327
hsa-mir-216a-5p	MIMAT0000273	INCENP	3619	HITS-CLIP	19536157
hsa-mir-216a-5p	MIMAT0000273	JAK2	3717	Luciferase reporter assay//qRT-PCR//Western blot	26149212
hsa-mir-216a-5p	MIMAT0000273	LAMC1	3915	PAR-CLIP	21572407
hsa-mir-216a-5p	MIMAT0000273	SMAD7	4092	Luciferase reporter assay	23471579
hsa-mir-216a-5p	MIMAT0000273	MITF	4286	HITS-CLIP	23313552
hsa-mir-216a-5p	MIMAT0000273	PAK1	5058	PAR-CLIP	22012620
hsa-mir-216a-5p	MIMAT0000273	PAX3	5077	HITS-CLIP	23824327
hsa-mir-216a-5p	MIMAT0000273	PPP2CA	5515	PAR-CLIP	27292025
hsa-mir-216a-5p	MIMAT0000273	PSMB9	5698	HITS-CLIP	23313552
hsa-mir-216a-5p	MIMAT0000273	PTEN	5728	Luciferase reporter assay//Western blot	20216554|23471579
hsa-mir-216a-5p	MIMAT0000273	RPS15A	6210	HITS-CLIP	23824327
hsa-mir-216a-5p	MIMAT0000273	SRSF7	6432	HITS-CLIP	23824327
hsa-mir-216a-5p	MIMAT0000273	SORD	6652	HITS-CLIP	23824327
hsa-mir-216a-5p	MIMAT0000273	SP4	6671	HITS-CLIP	23824327
hsa-mir-216a-5p	MIMAT0000273	ELOVL4	6785	HITS-CLIP	23824327
hsa-mir-216a-5p	MIMAT0000273	TGFBR2	7048	PAR-CLIP	21572407
hsa-mir-216a-5p	MIMAT0000273	TUBB2A	7280	PAR-CLIP	20371350
hsa-mir-216a-5p	MIMAT0000273	UBE2V1	7335	PAR-CLIP	23592263
hsa-mir-216a-5p	MIMAT0000273	AKR7A2	8574	HITS-CLIP	23824327
hsa-mir-216a-5p	MIMAT0000273	BECN1	8678	HITS-CLIP//Luciferase reporter assay//qRT-PCR//Western blot	24481443|23313552
hsa-mir-216a-5p	MIMAT0000273	JRKL	8690	HITS-CLIP	23824327
hsa-mir-216a-5p	MIMAT0000273	CD84	8832	PAR-CLIP	23446348
hsa-mir-216a-5p	MIMAT0000273	SEMA5A	9037	HITS-CLIP	23824327
hsa-mir-216a-5p	MIMAT0000273	LIPG	9388	HITS-CLIP	19536157
hsa-mir-216a-5p	MIMAT0000273	ZNF254	9534	PAR-CLIP	21572407
hsa-mir-216a-5p	MIMAT0000273	TECPR2	9895	HITS-CLIP//PAR-CLIP	23592263|21572407|24906430|26701625
hsa-mir-216a-5p	MIMAT0000273	FAM20B	9917	HITS-CLIP	23824327
hsa-mir-216a-5p	MIMAT0000273	COQ7	10229	HITS-CLIP	19536157
hsa-mir-216a-5p	MIMAT0000273	PAK4	10298	HITS-CLIP	23824327
hsa-mir-216a-5p	MIMAT0000273	SEC23B	10483	HITS-CLIP//PAR-CLIP	20371350|23824327|27292025
hsa-mir-216a-5p	MIMAT0000273	SLU7	10569	HITS-CLIP	23824327
hsa-mir-216a-5p	MIMAT0000273	MAPRE2	10982	PAR-CLIP	21572407
hsa-mir-216a-5p	MIMAT0000273	METAP2	10988	PAR-CLIP	23446348|21572407|20371350
hsa-mir-216a-5p	MIMAT0000273	LMTK2	22853	HITS-CLIP	19536157
hsa-mir-216a-5p	MIMAT0000273	MLXIP	22877	PAR-CLIP	27292025
hsa-mir-216a-5p	MIMAT0000273	MON1B	22879	PAR-CLIP	23446348|20371350
hsa-mir-216a-5p	MIMAT0000273	PDCD11	22984	HITS-CLIP	23824327
hsa-mir-216a-5p	MIMAT0000273	OTUD3	23252	HITS-CLIP	19536157
hsa-mir-216a-5p	MIMAT0000273	WWC1	23286	HITS-CLIP	23824327
hsa-mir-216a-5p	MIMAT0000273	BICD2	23299	HITS-CLIP	19536157
hsa-mir-216a-5p	MIMAT0000273	PSD3	23362	PAR-CLIP	23446348|22012620
hsa-mir-216a-5p	MIMAT0000273	SIRT1	23411	Luciferase reporter assay//Western blot	19786632
hsa-mir-216a-5p	MIMAT0000273	CAPN7	23473	HITS-CLIP	23824327
hsa-mir-216a-5p	MIMAT0000273	NNT	23530	HITS-CLIP	23824327
hsa-mir-216a-5p	MIMAT0000273	MTO1	25821	HITS-CLIP//PAR-CLIP	23824327|23313552|27292025
hsa-mir-216a-5p	MIMAT0000273	ARHGEF26	26084	PAR-CLIP	27292025
hsa-mir-216a-5p	MIMAT0000273	BEX3	27018	PAR-CLIP	23592263|24398324
hsa-mir-216a-5p	MIMAT0000273	SIGLEC9	27180	PAR-CLIP	27292025
hsa-mir-216a-5p	MIMAT0000273	OXGR1	27199	PAR-CLIP	22291592
hsa-mir-216a-5p	MIMAT0000273	PDCD4	27250	PAR-CLIP	27292025
hsa-mir-216a-5p	MIMAT0000273	ZNF638	27332	HITS-CLIP	23824327
hsa-mir-216a-5p	MIMAT0000273	CCDC59	29080	HITS-CLIP	19536157
hsa-mir-216a-5p	MIMAT0000273	DROSHA	29102	PAR-CLIP	22012620|26701625|27292025
hsa-mir-216a-5p	MIMAT0000273	MYLIP	29116	HITS-CLIP//PAR-CLIP	23592263|24398324|23446348|21572407|20371350|23313552|26701625|27292025
hsa-mir-216a-5p	MIMAT0000273	SEPSECS	51091	HITS-CLIP	23824327
hsa-mir-216a-5p	MIMAT0000273	IER3IP1	51124	HITS-CLIP	23313552
hsa-mir-216a-5p	MIMAT0000273	MRNIP	51149	HITS-CLIP	23824327|23313552
hsa-mir-216a-5p	MIMAT0000273	BET1L	51272	HITS-CLIP	23824327
hsa-mir-216a-5p	MIMAT0000273	PHF21A	51317	HITS-CLIP	23824327
hsa-mir-216a-5p	MIMAT0000273	ZBTB7A	51341	HITS-CLIP	23824327
hsa-mir-216a-5p	MIMAT0000273	GDE1	51573	HITS-CLIP	23824327
hsa-mir-216a-5p	MIMAT0000273	NLK	51701	HITS-CLIP	23824327
hsa-mir-216a-5p	MIMAT0000273	MSRB1	51734	PAR-CLIP	27292025
hsa-mir-216a-5p	MIMAT0000273	PHAX	51808	PAR-CLIP	20371350
hsa-mir-216a-5p	MIMAT0000273	UGT2B28	54490	HITS-CLIP	23824327
hsa-mir-216a-5p	MIMAT0000273	INO80	54617	HITS-CLIP	23824327
hsa-mir-216a-5p	MIMAT0000273	CNNM2	54805	PAR-CLIP	22012620|26701625
hsa-mir-216a-5p	MIMAT0000273	QPCTL	54814	HITS-CLIP	23313552
hsa-mir-216a-5p	MIMAT0000273	DCAF16	54876	PAR-CLIP	27292025
hsa-mir-216a-5p	MIMAT0000273	C1orf27	54953	HITS-CLIP	23824327
hsa-mir-216a-5p	MIMAT0000273	SDAD1	55153	HITS-CLIP	19536157
hsa-mir-216a-5p	MIMAT0000273	C11orf57	55216	PAR-CLIP	21572407
hsa-mir-216a-5p	MIMAT0000273	SMU1	55234	HITS-CLIP	23824327
hsa-mir-216a-5p	MIMAT0000273	PLCXD1	55344	HITS-CLIP	23313552
hsa-mir-216a-5p	MIMAT0000273	ATF7IP	55729	HITS-CLIP	23824327
hsa-mir-216a-5p	MIMAT0000273	GNG12	55970	HITS-CLIP	23313552
hsa-mir-216a-5p	MIMAT0000273	ALG1	56052	HITS-CLIP	23824327
hsa-mir-216a-5p	MIMAT0000273	CEMIP	57214	Immunohistochemistry//Luciferase reporter assay//qRT-PCR//Western blot	28213952
hsa-mir-216a-5p	MIMAT0000273	CLK4	57396	HITS-CLIP	23824327
hsa-mir-216a-5p	MIMAT0000273	AS3MT	57412	HITS-CLIP	23313552
hsa-mir-216a-5p	MIMAT0000273	MTA3	57504	HITS-CLIP	23824327
hsa-mir-216a-5p	MIMAT0000273	XPO5	57510	HITS-CLIP	21572407
hsa-mir-216a-5p	MIMAT0000273	PDP2	57546	HITS-CLIP	23824327
hsa-mir-216a-5p	MIMAT0000273	MRPL17	63875	HITS-CLIP	23824327
hsa-mir-216a-5p	MIMAT0000273	CXorf56	63932	HITS-CLIP	23824327
hsa-mir-216a-5p	MIMAT0000273	TMEM168	64418	HITS-CLIP	23824327
hsa-mir-216a-5p	MIMAT0000273	NOM1	64434	HITS-CLIP	23824327
hsa-mir-216a-5p	MIMAT0000273	GPBP1	65056	HITS-CLIP	19536157
hsa-mir-216a-5p	MIMAT0000273	CENPM	79019	HITS-CLIP	23824327|23313552
hsa-mir-216a-5p	MIMAT0000273	SMIM7	79086	HITS-CLIP	27418678
hsa-mir-216a-5p	MIMAT0000273	RNASEH2B	79621	HITS-CLIP	23313552
hsa-mir-216a-5p	MIMAT0000273	ADM2	79924	HITS-CLIP	23824327
hsa-mir-216a-5p	MIMAT0000273	SYNPO2L	79933	HITS-CLIP	23824327
hsa-mir-216a-5p	MIMAT0000273	L2HGDH	79944	HITS-CLIP	23824327
hsa-mir-216a-5p	MIMAT0000273	TARS2	80222	PAR-CLIP	27292025
hsa-mir-216a-5p	MIMAT0000273	MED28	80306	HITS-CLIP	23824327
hsa-mir-216a-5p	MIMAT0000273	KLHL15	80311	PAR-CLIP	20371350
hsa-mir-216a-5p	MIMAT0000273	SLC19A3	80704	HITS-CLIP	23824327
hsa-mir-216a-5p	MIMAT0000273	PLA2G12A	81579	HITS-CLIP	23824327
hsa-mir-216a-5p	MIMAT0000273	MCM8	84515	HITS-CLIP	19536157
hsa-mir-216a-5p	MIMAT0000273	KDM2B	84678	HITS-CLIP	23824327
hsa-mir-216a-5p	MIMAT0000273	PRPF38A	84950	HITS-CLIP	19536157
hsa-mir-216a-5p	MIMAT0000273	GTPBP10	85865	PAR-CLIP	27292025
hsa-mir-216a-5p	MIMAT0000273	ZNF551	90233	HITS-CLIP	23824327
hsa-mir-216a-5p	MIMAT0000273	ZNF486	90649	PAR-CLIP	22012620
hsa-mir-216a-5p	MIMAT0000273	IMP4	92856	HITS-CLIP	23824327
hsa-mir-216a-5p	MIMAT0000273	SYAP1	94056	HITS-CLIP	27418678
hsa-mir-216a-5p	MIMAT0000273	GTF3C6	112495	PAR-CLIP	27292025
hsa-mir-216a-5p	MIMAT0000273	NACC1	112939	PAR-CLIP	23592263|20371350
hsa-mir-216a-5p	MIMAT0000273	ESCO1	114799	HITS-CLIP	19536157
hsa-mir-216a-5p	MIMAT0000273	SNAP47	116841	HITS-CLIP	27418678
hsa-mir-216a-5p	MIMAT0000273	RFFL	117584	HITS-CLIP	23824327
hsa-mir-216a-5p	MIMAT0000273	BORCS7	119032	PAR-CLIP	27292025
hsa-mir-216a-5p	MIMAT0000273	SNX20	124460	HITS-CLIP	19536157
hsa-mir-216a-5p	MIMAT0000273	RNF19B	127544	HITS-CLIP	23824327
hsa-mir-216a-5p	MIMAT0000273	CTCFL	140690	HITS-CLIP	23824327
hsa-mir-216a-5p	MIMAT0000273	KDELC2	143888	HITS-CLIP	23824327
hsa-mir-216a-5p	MIMAT0000273	A2ML1	144568	HITS-CLIP	23824327
hsa-mir-216a-5p	MIMAT0000273	IL23R	149233	HITS-CLIP	23824327
hsa-mir-216a-5p	MIMAT0000273	FAM117B	150864	HITS-CLIP	23824327
hsa-mir-216a-5p	MIMAT0000273	PPM1L	151742	HITS-CLIP	23824327
hsa-mir-216a-5p	MIMAT0000273	ARSK	153642	HITS-CLIP	23824327
hsa-mir-216a-5p	MIMAT0000273	UBXN2A	165324	HITS-CLIP	23824327
hsa-mir-216a-5p	MIMAT0000273	SPATA5	166378	HITS-CLIP	23824327
hsa-mir-216a-5p	MIMAT0000273	SDR16C5	195814	PAR-CLIP	22012620
hsa-mir-216a-5p	MIMAT0000273	VSTM4	196740	HITS-CLIP	27418678
hsa-mir-216a-5p	MIMAT0000273	TRIM65	201292	HITS-CLIP	23824327
hsa-mir-216a-5p	MIMAT0000273	TWISTNB	221830	PAR-CLIP	22291592
hsa-mir-216a-5p	MIMAT0000273	FADS6	283985	PAR-CLIP	22012620
hsa-mir-216a-5p	MIMAT0000273	FAM19A3	284467	PAR-CLIP	22012620
hsa-mir-216a-5p	MIMAT0000273	KRTAP6-1	337966	HITS-CLIP	19536157
hsa-mir-216a-5p	MIMAT0000273	DNAJB13	374407	HITS-CLIP	21572407
hsa-mir-216a-5p	MIMAT0000273	TMEM189	387521	PAR-CLIP	23592263
hsa-mir-216a-5p	MIMAT0000273	TMEM189-UBE2V1	387522	PAR-CLIP	23592263
hsa-mir-216a-5p	MIMAT0000273	ZNF324B	388569	HITS-CLIP	23824327
hsa-mir-216a-5p	MIMAT0000273	ZNF793	390927	HITS-CLIP	23824327
hsa-mir-216a-5p	MIMAT0000273	FAM229B	619208	HITS-CLIP	23824327
hsa-mir-216a-5p	MIMAT0000273	AGAP9	642517	HITS-CLIP	23824327
hsa-mir-216a-5p	MIMAT0000273	C6orf132	647024	PAR-CLIP	22012620
hsa-mir-216a-5p	MIMAT0000273	PSAPL1	768239	PAR-CLIP	22012620
hsa-mir-216a-5p	MIMAT0000273	ERVMER34-1	100288413	HITS-CLIP	23824327
hsa-mir-216a-5p	MIMAT0000273	TMEM178B	100507421	HITS-CLIP	23824327
hsa-mir-216a-5p	MIMAT0000273	RAD51L3-RFFL	100529207	HITS-CLIP	23824327
hsa-mir-765	MIMAT0003945	ABL1	25	PAR-CLIP	23592263|20371350|26701625
hsa-mir-765	MIMAT0003945	ACVR1B	91	PAR-CLIP	23592263|20371350
hsa-mir-765	MIMAT0003945	ADD2	119	PAR-CLIP	23592263
hsa-mir-765	MIMAT0003945	ABCC6	368	PAR-CLIP	23592263|20371350
hsa-mir-765	MIMAT0003945	ARHGDIA	396	PAR-CLIP	23592263
hsa-mir-765	MIMAT0003945	ARL2	402	PAR-CLIP	26701625
hsa-mir-765	MIMAT0003945	ARRB1	408	PAR-CLIP	23592263
hsa-mir-765	MIMAT0003945	BMPR1A	657	PAR-CLIP	21572407|20371350
hsa-mir-765	MIMAT0003945	CALML3	810	PAR-CLIP	23592263
hsa-mir-765	MIMAT0003945	CALR	811	PAR-CLIP	23592263
hsa-mir-765	MIMAT0003945	CANX	821	PAR-CLIP	23592263
hsa-mir-765	MIMAT0003945	RUNX3	864	PAR-CLIP	20371350
hsa-mir-765	MIMAT0003945	CBL	867	PAR-CLIP	26701625
hsa-mir-765	MIMAT0003945	CBLB	868	HITS-CLIP	19536157
hsa-mir-765	MIMAT0003945	CBS	875	PAR-CLIP	23592263|20371350
hsa-mir-765	MIMAT0003945	CCND2	894	PAR-CLIP	23592263
hsa-mir-765	MIMAT0003945	CCND3	896	PAR-CLIP	22100165
hsa-mir-765	MIMAT0003945	CCNG1	900	PAR-CLIP	21572407
hsa-mir-765	MIMAT0003945	CD44	960	PAR-CLIP	26701625
hsa-mir-765	MIMAT0003945	CDK2	1017	PAR-CLIP	23446348|20371350|26701625
hsa-mir-765	MIMAT0003945	CDK6	1021	PAR-CLIP	26701625
hsa-mir-765	MIMAT0003945	AP2M1	1173	PAR-CLIP	26701625
hsa-mir-765	MIMAT0003945	COL1A1	1277	PAR-CLIP	26701625
hsa-mir-765	MIMAT0003945	CPE	1363	PAR-CLIP	20371350
hsa-mir-765	MIMAT0003945	CRMP1	1400	PAR-CLIP	20371350
hsa-mir-765	MIMAT0003945	CS	1431	PAR-CLIP	23592263
hsa-mir-765	MIMAT0003945	CSF1	1435	PAR-CLIP	20371350
hsa-mir-765	MIMAT0003945	CSTF2	1478	PAR-CLIP	23592263|20371350|26701625
hsa-mir-765	MIMAT0003945	CYLD	1540	HITS-CLIP	23824327
hsa-mir-765	MIMAT0003945	DDX11	1663	PAR-CLIP	23592263
hsa-mir-765	MIMAT0003945	DLX2	1746	PAR-CLIP	23592263
hsa-mir-765	MIMAT0003945	DNM2	1785	PAR-CLIP	23592263|20371350
hsa-mir-765	MIMAT0003945	E2F3	1871	PAR-CLIP	23592263
hsa-mir-765	MIMAT0003945	EEF1A1	1915	PAR-CLIP	23592263
hsa-mir-765	MIMAT0003945	EFNA3	1944	PAR-CLIP	23592263
hsa-mir-765	MIMAT0003945	CELSR2	1952	PAR-CLIP	20371350
hsa-mir-765	MIMAT0003945	EIF4EBP2	1979	PAR-CLIP	27292025
hsa-mir-765	MIMAT0003945	EIF4G1	1981	PAR-CLIP	26701625
hsa-mir-765	MIMAT0003945	EIF5A	1984	PAR-CLIP	21572407|20371350
hsa-mir-765	MIMAT0003945	EMP3	2014	Luciferase reporter assay//qRT-PCR//Western blot	26398721
hsa-mir-765	MIMAT0003945	EPB41L1	2036	PAR-CLIP	23592263
hsa-mir-765	MIMAT0003945	EPHB2	2048	PAR-CLIP	23592263
hsa-mir-765	MIMAT0003945	FKBP5	2289	PAR-CLIP	23592263
hsa-mir-765	MIMAT0003945	FOXC1	2296	PAR-CLIP	23592263|26701625
hsa-mir-765	MIMAT0003945	GABPB1	2553	PAR-CLIP	23592263
hsa-mir-765	MIMAT0003945	GABRB2	2561	HITS-CLIP	23824327
hsa-mir-765	MIMAT0003945	GATA6	2627	PAR-CLIP	23592263
hsa-mir-765	MIMAT0003945	GLI4	2738	PAR-CLIP	23592263
hsa-mir-765	MIMAT0003945	GNG3	2785	PAR-CLIP	23592263
hsa-mir-765	MIMAT0003945	GP5	2814	PAR-CLIP	23592263
hsa-mir-765	MIMAT0003945	GRIN2D	2906	PAR-CLIP	20371350|26701625
hsa-mir-765	MIMAT0003945	GTF2F1	2962	PAR-CLIP	26701625
hsa-mir-765	MIMAT0003945	HMGA1	3159	PAR-CLIP	26701625
hsa-mir-765	MIMAT0003945	HMX1	3166	PAR-CLIP	23592263
hsa-mir-765	MIMAT0003945	HNF4A	3172	Luciferase reporter assay	22232426
hsa-mir-765	MIMAT0003945	SLC29A2	3177	PAR-CLIP	23592263
hsa-mir-765	MIMAT0003945	HOXB5	3215	PAR-CLIP	23592263
hsa-mir-765	MIMAT0003945	HPCAL1	3241	PAR-CLIP	26701625
hsa-mir-765	MIMAT0003945	HES1	3280	Luciferase reporter assay//qRT-PCR//Western blot	27508032
hsa-mir-765	MIMAT0003945	KCND1	3750	PAR-CLIP	23592263
hsa-mir-765	MIMAT0003945	KCND3	3752	PAR-CLIP	23592263
hsa-mir-765	MIMAT0003945	KCNH2	3757	PAR-CLIP	26701625
hsa-mir-765	MIMAT0003945	KIF5A	3798	PAR-CLIP	23592263
hsa-mir-765	MIMAT0003945	LGALS3BP	3959	PAR-CLIP	26701625
hsa-mir-765	MIMAT0003945	MAT2A	4144	PAR-CLIP	23592263|23446348|20371350
hsa-mir-765	MIMAT0003945	MGAT5	4249	PAR-CLIP	23592263|20371350|26701625
hsa-mir-765	MIMAT0003945	MSN	4478	PAR-CLIP	26701625
hsa-mir-765	MIMAT0003945	MTHFR	4524	PAR-CLIP	21572407
hsa-mir-765	MIMAT0003945	MYO1C	4641	PAR-CLIP	23592263|20371350|26701625
hsa-mir-765	MIMAT0003945	NBL1	4681	PAR-CLIP	26701625
hsa-mir-765	MIMAT0003945	NFIC	4782	PAR-CLIP	26701625
hsa-mir-765	MIMAT0003945	NFIX	4784	PAR-CLIP	20371350|26701625
hsa-mir-765	MIMAT0003945	NRF1	4899	PAR-CLIP	23446348
hsa-mir-765	MIMAT0003945	NTRK3	4916	Luciferase reporter assay	19370765
hsa-mir-765	MIMAT0003945	NTSR1	4923	PAR-CLIP	26701625
hsa-mir-765	MIMAT0003945	ORC4	5000	PAR-CLIP	21572407
hsa-mir-765	MIMAT0003945	P2RY2	5029	PAR-CLIP	23592263
hsa-mir-765	MIMAT0003945	PDE4A	5141	PAR-CLIP	23592263|20371350
hsa-mir-765	MIMAT0003945	PFKFB3	5209	PAR-CLIP	23592263|26701625
hsa-mir-765	MIMAT0003945	PIP4K2A	5305	HITS-CLIP	23824327
hsa-mir-765	MIMAT0003945	PITPNA	5306	PAR-CLIP	23592263
hsa-mir-765	MIMAT0003945	PKM	5315	PAR-CLIP	26701625
hsa-mir-765	MIMAT0003945	PLCG1	5335	PAR-CLIP	22100165
hsa-mir-765	MIMAT0003945	PLXNB1	5364	PAR-CLIP	26701625
hsa-mir-765	MIMAT0003945	POLG	5428	HITS-CLIP	23824327
hsa-mir-765	MIMAT0003945	POLR2F	5435	PAR-CLIP	23446348|22012620|26701625
hsa-mir-765	MIMAT0003945	PPP2R2B	5521	PAR-CLIP	23592263
hsa-mir-765	MIMAT0003945	PRELP	5549	PAR-CLIP	20371350
hsa-mir-765	MIMAT0003945	PSMD3	5709	PAR-CLIP	23592263
hsa-mir-765	MIMAT0003945	PSMD11	5717	PAR-CLIP	23592263|24398324
hsa-mir-765	MIMAT0003945	PTPN14	5784	PAR-CLIP	23592263
hsa-mir-765	MIMAT0003945	NECTIN1	5818	PAR-CLIP	26701625
hsa-mir-765	MIMAT0003945	RAB2A	5862	PAR-CLIP	23592263
hsa-mir-765	MIMAT0003945	RAB5B	5869	PAR-CLIP	26701625
hsa-mir-765	MIMAT0003945	CXCL5	6374	PAR-CLIP	27292025
hsa-mir-765	MIMAT0003945	SIX3	6496	PAR-CLIP	23592263|24398324|20371350
hsa-mir-765	MIMAT0003945	SLC4A2	6522	PAR-CLIP	23592263
hsa-mir-765	MIMAT0003945	SOX11	6664	PAR-CLIP	23592263|20371350
hsa-mir-765	MIMAT0003945	SP2	6668	PAR-CLIP	23592263
hsa-mir-765	MIMAT0003945	THRA	7067	PAR-CLIP	20371350
hsa-mir-765	MIMAT0003945	TLE3	7090	PAR-CLIP	23592263
hsa-mir-765	MIMAT0003945	TPD52L2	7165	PAR-CLIP	26701625
hsa-mir-765	MIMAT0003945	TPM3	7170	PAR-CLIP	23592263|23446348|20371350|26701625
hsa-mir-765	MIMAT0003945	TRAF1	7185	PAR-CLIP	23592263
hsa-mir-765	MIMAT0003945	TULP1	7287	PAR-CLIP	23592263|24398324|20371350|27292025
hsa-mir-765	MIMAT0003945	UBE2D3	7323	PAR-CLIP	23446348
hsa-mir-765	MIMAT0003945	UBE2V1	7335	PAR-CLIP	23592263|21572407
hsa-mir-765	MIMAT0003945	UCP2	7351	PAR-CLIP	23708386
hsa-mir-765	MIMAT0003945	UPK2	7379	PAR-CLIP	23592263
hsa-mir-765	MIMAT0003945	WNT7B	7477	PAR-CLIP	23592263
hsa-mir-765	MIMAT0003945	WRN	7486	HITS-CLIP//PAR-CLIP	23592263|19536157
hsa-mir-765	MIMAT0003945	XRCC3	7517	PAR-CLIP	23592263
hsa-mir-765	MIMAT0003945	YWHAE	7531	PAR-CLIP	23592263
hsa-mir-765	MIMAT0003945	YWHAG	7532	PAR-CLIP	23592263
hsa-mir-765	MIMAT0003945	YWHAZ	7534	PAR-CLIP	26701625
hsa-mir-765	MIMAT0003945	ZNF17	7565	PAR-CLIP	23592263
hsa-mir-765	MIMAT0003945	ZNF70	7621	PAR-CLIP	23592263|20371350
hsa-mir-765	MIMAT0003945	LUZP1	7798	PAR-CLIP	22100165
hsa-mir-765	MIMAT0003945	PRRC2A	7916	PAR-CLIP	23592263
hsa-mir-765	MIMAT0003945	ZNF212	7988	PAR-CLIP	23592263
hsa-mir-765	MIMAT0003945	FOSL1	8061	PAR-CLIP	23592263|20371350|26701625
hsa-mir-765	MIMAT0003945	MLF2	8079	PAR-CLIP	26701625
hsa-mir-765	MIMAT0003945	SSPN	8082	PAR-CLIP	23592263|20371350
hsa-mir-765	MIMAT0003945	SLC7A5	8140	PAR-CLIP	23592263
hsa-mir-765	MIMAT0003945	DPF1	8193	PAR-CLIP	23592263
hsa-mir-765	MIMAT0003945	ARID1A	8289	PAR-CLIP	23592263
hsa-mir-765	MIMAT0003945	FZD7	8324	PAR-CLIP	26701625
hsa-mir-765	MIMAT0003945	RECK	8434	PAR-CLIP	23592263
hsa-mir-765	MIMAT0003945	HIRIP3	8479	PAR-CLIP	23592263
hsa-mir-765	MIMAT0003945	AOC3	8639	PAR-CLIP	23592263
hsa-mir-765	MIMAT0003945	INPP4B	8821	Luciferase reporter assay//Western blot	27062697
hsa-mir-765	MIMAT0003945	CES2	8824	PAR-CLIP	23592263
hsa-mir-765	MIMAT0003945	IER3	8870	PAR-CLIP	26701625
hsa-mir-765	MIMAT0003945	MBD4	8930	PAR-CLIP	23592263|24398324|20371350
hsa-mir-765	MIMAT0003945	BTRC	8945	PAR-CLIP	23592263
hsa-mir-765	MIMAT0003945	AIP	9049	PAR-CLIP	23592263|20371350|26701625
hsa-mir-765	MIMAT0003945	GPRC5A	9052	PAR-CLIP	23592263|26701625
hsa-mir-765	MIMAT0003945	SYT7	9066	PAR-CLIP	23592263|26701625
hsa-mir-765	MIMAT0003945	SLC9A3R1	9368	PAR-CLIP	26701625
hsa-mir-765	MIMAT0003945	NTN1	9423	PAR-CLIP	23592263
hsa-mir-765	MIMAT0003945	MPDU1	9526	PAR-CLIP	23592263
hsa-mir-765	MIMAT0003945	KLK4	9622	PAR-CLIP	27292025
hsa-mir-765	MIMAT0003945	RGS6	9628	PAR-CLIP	22291592
hsa-mir-765	MIMAT0003945	KIAA0513	9764	PAR-CLIP	23592263
hsa-mir-765	MIMAT0003945	ATG13	9776	PAR-CLIP	23592263
hsa-mir-765	MIMAT0003945	CTIF	9811	PAR-CLIP	22100165
hsa-mir-765	MIMAT0003945	RBM8A	9939	PAR-CLIP	23592263|23446348|22012620|20371350|26701625|27292025
hsa-mir-765	MIMAT0003945	HDAC5	10014	PAR-CLIP	23592263
hsa-mir-765	MIMAT0003945	ARPC3	10094	PAR-CLIP	20371350
hsa-mir-765	MIMAT0003945	CTDSP2	10106	PAR-CLIP	23592263
hsa-mir-765	MIMAT0003945	RGS19	10287	PAR-CLIP	20371350|26701625
hsa-mir-765	MIMAT0003945	NDRG1	10397	PAR-CLIP	26701625
hsa-mir-765	MIMAT0003945	CHERP	10523	PAR-CLIP	26701625
hsa-mir-765	MIMAT0003945	CELF1	10658	PAR-CLIP	26701625
hsa-mir-765	MIMAT0003945	LBX1	10660	PAR-CLIP	23592263|20371350
hsa-mir-765	MIMAT0003945	POLD3	10714	PAR-CLIP	23592263
hsa-mir-765	MIMAT0003945	CERS1	10715	PAR-CLIP	23592263
hsa-mir-765	MIMAT0003945	GIPC1	10755	PAR-CLIP	27292025
hsa-mir-765	MIMAT0003945	TOB2	10766	PAR-CLIP	23592263
hsa-mir-765	MIMAT0003945	SRCAP	10847	PAR-CLIP	24398324
hsa-mir-765	MIMAT0003945	SUGT1	10910	PAR-CLIP	23592263|20371350
hsa-mir-765	MIMAT0003945	STARD3	10948	PAR-CLIP	23592263
hsa-mir-765	MIMAT0003945	HNRNPUL1	11100	PAR-CLIP	26701625
hsa-mir-765	MIMAT0003945	SUPT16H	11198	PAR-CLIP	23592263
hsa-mir-765	MIMAT0003945	PHB2	11331	PAR-CLIP	23592263
hsa-mir-765	MIMAT0003945	VASH1	22846	PAR-CLIP	23592263
hsa-mir-765	MIMAT0003945	RPH3A	22895	PAR-CLIP	20371350
hsa-mir-765	MIMAT0003945	KDM2A	22992	PAR-CLIP	26701625
hsa-mir-765	MIMAT0003945	PEG10	23089	PAR-CLIP	20371350
hsa-mir-765	MIMAT0003945	RAP1GAP2	23108	PAR-CLIP	20371350
hsa-mir-765	MIMAT0003945	TNRC6B	23112	PAR-CLIP	23592263|20371350
hsa-mir-765	MIMAT0003945	HIC2	23119	PAR-CLIP	26701625
hsa-mir-765	MIMAT0003945	CAMTA2	23125	PAR-CLIP	26701625
hsa-mir-765	MIMAT0003945	FAM168A	23201	PAR-CLIP	22100165
hsa-mir-765	MIMAT0003945	XPO6	23214	HITS-CLIP	23313552
hsa-mir-765	MIMAT0003945	ASTN2	23245	PAR-CLIP	23592263|20371350
hsa-mir-765	MIMAT0003945	TSPYL4	23270	PAR-CLIP	23592263|20371350|26701625
hsa-mir-765	MIMAT0003945	ICOSLG	23308	PAR-CLIP	23592263
hsa-mir-765	MIMAT0003945	USP22	23326	PAR-CLIP	23592263
hsa-mir-765	MIMAT0003945	PSD3	23362	PAR-CLIP	23446348|22012620
hsa-mir-765	MIMAT0003945	RPL13A	23521	PAR-CLIP	26701625|27292025
hsa-mir-765	MIMAT0003945	WBP2	23558	PAR-CLIP	26701625
hsa-mir-765	MIMAT0003945	PISD	23761	PAR-CLIP	23592263|24398324|23446348|21572407|20371350|26701625
hsa-mir-765	MIMAT0003945	FKBP8	23770	PAR-CLIP	26701625
hsa-mir-765	MIMAT0003945	RASGRP3	25780	PAR-CLIP	23592263
hsa-mir-765	MIMAT0003945	TMEM184B	25829	PAR-CLIP	27292025
hsa-mir-765	MIMAT0003945	LETMD1	25875	PAR-CLIP	23592263
hsa-mir-765	MIMAT0003945	KANK2	25959	PAR-CLIP	26701625
hsa-mir-765	MIMAT0003945	SLITRK5	26050	PAR-CLIP	23592263
hsa-mir-765	MIMAT0003945	RTL8A	26071	PAR-CLIP	23446348|27292025
hsa-mir-765	MIMAT0003945	GMEB2	26205	PAR-CLIP	26701625
hsa-mir-765	MIMAT0003945	CNNM4	26504	PAR-CLIP	23592263|20371350
hsa-mir-765	MIMAT0003945	HEYL	26508	PAR-CLIP	23592263
hsa-mir-765	MIMAT0003945	HBP1	26959	PAR-CLIP	23592263
hsa-mir-765	MIMAT0003945	BBC3	27113	PAR-CLIP	23592263
hsa-mir-765	MIMAT0003945	MRPL18	29074	PAR-CLIP	23592263
hsa-mir-765	MIMAT0003945	SSU72	29101	PAR-CLIP	26701625
hsa-mir-765	MIMAT0003945	PYCARD	29108	PAR-CLIP	23446348
hsa-mir-765	MIMAT0003945	SNX11	29916	PAR-CLIP	26701625
hsa-mir-765	MIMAT0003945	CERS2	29956	PAR-CLIP	26701625|27292025
hsa-mir-765	MIMAT0003945	PACSIN1	29993	PAR-CLIP	23592263
hsa-mir-765	MIMAT0003945	SOCS7	30837	PAR-CLIP	26701625
hsa-mir-765	MIMAT0003945	CD207	50489	PAR-CLIP	23592263|23446348|20371350
hsa-mir-765	MIMAT0003945	STMN3	50861	PAR-CLIP	23592263|20371350|26701625
hsa-mir-765	MIMAT0003945	SLC35C2	51006	PAR-CLIP	23592263|20371350
hsa-mir-765	MIMAT0003945	ZDHHC9	51114	PAR-CLIP	27292025
hsa-mir-765	MIMAT0003945	ING4	51147	PAR-CLIP	26701625
hsa-mir-765	MIMAT0003945	C1RL	51279	PAR-CLIP	23592263
hsa-mir-765	MIMAT0003945	FAM53C	51307	PAR-CLIP	26701625
hsa-mir-765	MIMAT0003945	SLC25A37	51312	PAR-CLIP	23446348
hsa-mir-765	MIMAT0003945	THEM6	51337	PAR-CLIP	23592263|24398324
hsa-mir-765	MIMAT0003945	KLF13	51621	PAR-CLIP	23592263
hsa-mir-765	MIMAT0003945	ASB1	51665	PAR-CLIP	23592263|23446348
hsa-mir-765	MIMAT0003945	CDK12	51755	HITS-CLIP	23824327
hsa-mir-765	MIMAT0003945	SPATA6	54558	PAR-CLIP	23592263|20371350|26701625
hsa-mir-765	MIMAT0003945	CNNM2	54805	PAR-CLIP	22012620
hsa-mir-765	MIMAT0003945	GATAD2A	54815	PAR-CLIP	23592263|26701625
hsa-mir-765	MIMAT0003945	CYP2W1	54905	PAR-CLIP	23592263|23446348|20371350
hsa-mir-765	MIMAT0003945	RPP25	54913	PAR-CLIP	20371350
hsa-mir-765	MIMAT0003945	SAMD4B	55095	PAR-CLIP	20371350
hsa-mir-765	MIMAT0003945	CDCA8	55143	PAR-CLIP	23592263
hsa-mir-765	MIMAT0003945	P3H2	55214	HITS-CLIP	27418678
hsa-mir-765	MIMAT0003945	SLC38A7	55238	PAR-CLIP	23592263
hsa-mir-765	MIMAT0003945	ZNF444	55311	PAR-CLIP	23592263
hsa-mir-765	MIMAT0003945	HES6	55502	PAR-CLIP	20371350
hsa-mir-765	MIMAT0003945	NLRP2	55655	PAR-CLIP	23592263
hsa-mir-765	MIMAT0003945	NPLOC4	55666	PAR-CLIP	26701625|27292025
hsa-mir-765	MIMAT0003945	TRMU	55687	PAR-CLIP	26701625
hsa-mir-765	MIMAT0003945	CSGALNACT1	55790	HITS-CLIP	19536157
hsa-mir-765	MIMAT0003945	DBNDD2	55861	PAR-CLIP	20371350
hsa-mir-765	MIMAT0003945	ZMAT5	55954	PAR-CLIP	23592263
hsa-mir-765	MIMAT0003945	EIF5A2	56648	HITS-CLIP//PAR-CLIP	26701625|27418678
hsa-mir-765	MIMAT0003945	CDC42SE1	56882	PAR-CLIP	23592263
hsa-mir-765	MIMAT0003945	ATXN7L3	56970	PAR-CLIP	23592263
hsa-mir-765	MIMAT0003945	CIAPIN1	57019	PAR-CLIP	23592263
hsa-mir-765	MIMAT0003945	PARP11	57097	PAR-CLIP	23592263
hsa-mir-765	MIMAT0003945	TMEM63C	57156	PAR-CLIP	23592263
hsa-mir-765	MIMAT0003945	ACTR3B	57180	PAR-CLIP	23592263|24398324|20371350|26701625
hsa-mir-765	MIMAT0003945	NIPAL3	57185	PAR-CLIP	23446348|26701625
hsa-mir-765	MIMAT0003945	GATAD2B	57459	PAR-CLIP	23592263
hsa-mir-765	MIMAT0003945	ARHGAP31	57514	PAR-CLIP	23592263
hsa-mir-765	MIMAT0003945	CASKIN1	57524	PAR-CLIP	23592263|20371350
hsa-mir-765	MIMAT0003945	SORCS2	57537	PAR-CLIP	23592263
hsa-mir-765	MIMAT0003945	NLGN2	57555	PAR-CLIP	23592263
hsa-mir-765	MIMAT0003945	SH3RF1	57630	PAR-CLIP	23592263
hsa-mir-765	MIMAT0003945	PHF12	57649	PAR-CLIP	23592263
hsa-mir-765	MIMAT0003945	ZNF529	57711	PAR-CLIP	23446348|21572407
hsa-mir-765	MIMAT0003945	PRX	57716	PAR-CLIP	23592263|24398324|22012620
hsa-mir-765	MIMAT0003945	GPR107	57720	PAR-CLIP	23592263
hsa-mir-765	MIMAT0003945	CACNG7	59284	PAR-CLIP	20371350
hsa-mir-765	MIMAT0003945	EDA2R	60401	PAR-CLIP	22012620
hsa-mir-765	MIMAT0003945	VSIR	64115	PAR-CLIP	23592263
hsa-mir-765	MIMAT0003945	FN3K	64122	PAR-CLIP	20371350
hsa-mir-765	MIMAT0003945	NXN	64359	PAR-CLIP	23592263|20371350
hsa-mir-765	MIMAT0003945	VWA1	64856	PAR-CLIP	23592263
hsa-mir-765	MIMAT0003945	INTS3	65123	PAR-CLIP	26701625
hsa-mir-765	MIMAT0003945	TRIR	79002	PAR-CLIP	26701625
hsa-mir-765	MIMAT0003945	SMIM7	79086	PAR-CLIP	23592263
hsa-mir-765	MIMAT0003945	CHAC1	79094	PAR-CLIP	23592263
hsa-mir-765	MIMAT0003945	NKAP	79576	PAR-CLIP	20371350
hsa-mir-765	MIMAT0003945	TMEM231	79583	PAR-CLIP	22291592
hsa-mir-765	MIMAT0003945	USB1	79650	PAR-CLIP	23592263
hsa-mir-765	MIMAT0003945	RHBDF2	79651	PAR-CLIP	26701625
hsa-mir-765	MIMAT0003945	VPS37B	79720	PAR-CLIP	23592263
hsa-mir-765	MIMAT0003945	PIP4K2C	79837	PAR-CLIP	26701625
hsa-mir-765	MIMAT0003945	GRHL2	79977	PAR-CLIP	27292025
hsa-mir-765	MIMAT0003945	NAA50	80218	PAR-CLIP	23592263
hsa-mir-765	MIMAT0003945	DCAF11	80344	PAR-CLIP	26701625
hsa-mir-765	MIMAT0003945	ZFP91	80829	PAR-CLIP	23592263|26701625
hsa-mir-765	MIMAT0003945	NDEL1	81565	HITS-CLIP	23313552
hsa-mir-765	MIMAT0003945	URM1	81605	PAR-CLIP	23592263
hsa-mir-765	MIMAT0003945	ITM2C	81618	PAR-CLIP	23592263
hsa-mir-765	MIMAT0003945	NUAK2	81788	PAR-CLIP	23592263
hsa-mir-765	MIMAT0003945	SEH1L	81929	PAR-CLIP	23592263
hsa-mir-765	MIMAT0003945	CRISPLD2	83716	HITS-CLIP	23824327
hsa-mir-765	MIMAT0003945	GRWD1	83743	PAR-CLIP	20371350
hsa-mir-765	MIMAT0003945	RAB34	83871	PAR-CLIP	21572407
hsa-mir-765	MIMAT0003945	REG4	83998	PAR-CLIP	23592263
hsa-mir-765	MIMAT0003945	RAB6C	84084	PAR-CLIP	20371350
hsa-mir-765	MIMAT0003945	BRMS1L	84312	HITS-CLIP	23313552
hsa-mir-765	MIMAT0003945	BRSK1	84446	PAR-CLIP	23592263
hsa-mir-765	MIMAT0003945	PRRC2B	84726	PAR-CLIP	23592263|20371350
hsa-mir-765	MIMAT0003945	UNC119B	84747	PAR-CLIP	20371350
hsa-mir-765	MIMAT0003945	LMNB2	84823	PAR-CLIP	26701625
hsa-mir-765	MIMAT0003945	ZBTB45	84878	PAR-CLIP	23592263
hsa-mir-765	MIMAT0003945	LINGO1	84894	PAR-CLIP	20371350
hsa-mir-765	MIMAT0003945	MIGA2	84895	PAR-CLIP	23592263|20371350
hsa-mir-765	MIMAT0003945	RAB2B	84932	PAR-CLIP	23592263
hsa-mir-765	MIMAT0003945	TIGD5	84948	PAR-CLIP	23592263
hsa-mir-765	MIMAT0003945	PHYKPL	85007	PAR-CLIP	23592263
hsa-mir-765	MIMAT0003945	NAV2	89797	PAR-CLIP	23592263|24398324|20371350
hsa-mir-765	MIMAT0003945	MIDN	90007	HITS-CLIP//PAR-CLIP	23592263|23446348|20371350|23313552|26701625
hsa-mir-765	MIMAT0003945	ANKRD40	91369	PAR-CLIP	23592263|26701625
hsa-mir-765	MIMAT0003945	MEX3A	92312	PAR-CLIP	23592263|20371350
hsa-mir-765	MIMAT0003945	BICDL1	92558	PAR-CLIP	23592263|20371350|26701625
hsa-mir-765	MIMAT0003945	ADAMTSL1	92949	PAR-CLIP	26701625
hsa-mir-765	MIMAT0003945	SCAMP4	113178	PAR-CLIP	26701625
hsa-mir-765	MIMAT0003945	TEX261	113419	PAR-CLIP	23592263|23446348|26701625
hsa-mir-765	MIMAT0003945	MBD6	114785	PAR-CLIP	23592263
hsa-mir-765	MIMAT0003945	C1QTNF6	114904	PAR-CLIP	23592263
hsa-mir-765	MIMAT0003945	VASN	114990	PAR-CLIP	20371350
hsa-mir-765	MIMAT0003945	SLC26A9	115019	PAR-CLIP	23592263
hsa-mir-765	MIMAT0003945	ZNF689	115509	PAR-CLIP	23592263|26701625
hsa-mir-765	MIMAT0003945	MSI2	124540	PAR-CLIP	26701625
hsa-mir-765	MIMAT0003945	USH1G	124590	PAR-CLIP	24398324|20371350
hsa-mir-765	MIMAT0003945	WFIKKN2	124857	PAR-CLIP	23592263
hsa-mir-765	MIMAT0003945	METTL6	131965	PAR-CLIP	23592263
hsa-mir-765	MIMAT0003945	AMER1	139285	PAR-CLIP	23592263
hsa-mir-765	MIMAT0003945	S100A16	140576	PAR-CLIP	26701625
hsa-mir-765	MIMAT0003945	EIF5AL1	143244	PAR-CLIP	21572407|20371350
hsa-mir-765	MIMAT0003945	KBTBD3	143879	PAR-CLIP	23592263
hsa-mir-765	MIMAT0003945	TMEM86A	144110	PAR-CLIP	22012620
hsa-mir-765	MIMAT0003945	BEST3	144453	PAR-CLIP	22100165
hsa-mir-765	MIMAT0003945	TERB2	145645	PAR-CLIP	24398324
hsa-mir-765	MIMAT0003945	RNF187	149603	PAR-CLIP	26701625|27292025
hsa-mir-765	MIMAT0003945	SMYD1	150572	PAR-CLIP	23592263|21572407|26701625|27292025
hsa-mir-765	MIMAT0003945	TMEM167A	153339	PAR-CLIP	23446348|20371350
hsa-mir-765	MIMAT0003945	C5orf38	153571	PAR-CLIP	23592263
hsa-mir-765	MIMAT0003945	VPS37D	155382	PAR-CLIP	20371350
hsa-mir-765	MIMAT0003945	TMEM30B	161291	PAR-CLIP	20371350
hsa-mir-765	MIMAT0003945	PPP1R18	170954	PAR-CLIP	26701625
hsa-mir-765	MIMAT0003945	TMEM184A	202915	PAR-CLIP	20371350
hsa-mir-765	MIMAT0003945	HIPK1	204851	PAR-CLIP	20371350
hsa-mir-765	MIMAT0003945	UNC5B	219699	PAR-CLIP	23592263|20371350
hsa-mir-765	MIMAT0003945	CPNE2	221184	PAR-CLIP	20371350
hsa-mir-765	MIMAT0003945	UBN2	254048	PAR-CLIP	23592263
hsa-mir-765	MIMAT0003945	PROSER2	254427	PAR-CLIP	23592263
hsa-mir-765	MIMAT0003945	PCSK9	255738	PAR-CLIP	20371350
hsa-mir-765	MIMAT0003945	NEGR1	257194	HITS-CLIP	23313552
hsa-mir-765	MIMAT0003945	KSR2	283455	PAR-CLIP	23592263
hsa-mir-765	MIMAT0003945	ZADH2	284273	PAR-CLIP	23592263
hsa-mir-765	MIMAT0003945	FAM83H	286077	PAR-CLIP	23592263|26701625
hsa-mir-765	MIMAT0003945	CLPSL1	340204	PAR-CLIP	23592263
hsa-mir-765	MIMAT0003945	LCE1B	353132	PAR-CLIP	20371350
hsa-mir-765	MIMAT0003945	ZNF710	374655	PAR-CLIP	23592263|20371350|26701625
hsa-mir-765	MIMAT0003945	PRSS45	377047	PAR-CLIP	23592263
hsa-mir-765	MIMAT0003945	TMEM189	387521	PAR-CLIP	23592263|21572407
hsa-mir-765	MIMAT0003945	TMEM189-UBE2V1	387522	PAR-CLIP	23592263|21572407
hsa-mir-765	MIMAT0003945	PLEKHM3	389072	PAR-CLIP	23592263
hsa-mir-765	MIMAT0003945	C1orf226	400793	PAR-CLIP	23592263
hsa-mir-765	MIMAT0003945	POTEG	404785	PAR-CLIP	27292025
hsa-mir-765	MIMAT0003945	IQSEC3	440073	PAR-CLIP	20371350
hsa-mir-765	MIMAT0003945	TRIM67	440730	PAR-CLIP	20371350
hsa-mir-765	MIMAT0003945	POLR2J3	548644	PAR-CLIP	23592263
hsa-mir-765	MIMAT0003945	POTEM	641455	PAR-CLIP	27292025
hsa-mir-765	MIMAT0003945	GXYLT2	727936	PAR-CLIP	23592263
hsa-mir-765	MIMAT0003945	UPK3BL1	100134938	PAR-CLIP	23592263
hsa-mir-765	MIMAT0003945	LRRC3C	100505591	PAR-CLIP	20371350
hsa-mir-765	MIMAT0003945	TGFBR3L	100507588	PAR-CLIP	26701625
hsa-mir-765	MIMAT0003945	MINOS1-NBL1	100532736	PAR-CLIP	26701625
hsa-mir-19a-5p	MIMAT0004490	GRK3	157	HITS-CLIP	23824327|23313552|22927820
hsa-mir-19a-5p	MIMAT0004490	ARHGAP1	392	HITS-CLIP	23824327
hsa-mir-19a-5p	MIMAT0004490	BTG1	694	Immunohistochemistry//Luciferase reporter assay//qRT-PCR//Western blot	25936765
hsa-mir-19a-5p	MIMAT0004490	CACNB2	783	HITS-CLIP	19536157
hsa-mir-19a-5p	MIMAT0004490	CALM2	805	HITS-CLIP//PAR-CLIP	23592263|20371350|21572407
hsa-mir-19a-5p	MIMAT0004490	CASP10	843	PAR-CLIP	23446348
hsa-mir-19a-5p	MIMAT0004490	CCNT2	905	PAR-CLIP	24398324
hsa-mir-19a-5p	MIMAT0004490	CD38	952	PAR-CLIP	23446348|21572407
hsa-mir-19a-5p	MIMAT0004490	DMD	1756	PAR-CLIP	20371350
hsa-mir-19a-5p	MIMAT0004490	EDN1	1906	HITS-CLIP	23824327
hsa-mir-19a-5p	MIMAT0004490	ESD	2098	HITS-CLIP	23824327
hsa-mir-19a-5p	MIMAT0004490	ESR2	2100	PAR-CLIP	23446348
hsa-mir-19a-5p	MIMAT0004490	ETS1	2113	HITS-CLIP	23313552
hsa-mir-19a-5p	MIMAT0004490	FANCF	2188	HITS-CLIP	23824327
hsa-mir-19a-5p	MIMAT0004490	FOS	2353	PAR-CLIP	23592263
hsa-mir-19a-5p	MIMAT0004490	GGCX	2677	PAR-CLIP	23446348|22012620
hsa-mir-19a-5p	MIMAT0004490	GTF2E2	2961	PAR-CLIP	21572407
hsa-mir-19a-5p	MIMAT0004490	SP110	3431	HITS-CLIP	27418678
hsa-mir-19a-5p	MIMAT0004490	LPP	4026	HITS-CLIP	27418678
hsa-mir-19a-5p	MIMAT0004490	MDM4	4194	PAR-CLIP	23592263
hsa-mir-19a-5p	MIMAT0004490	MAP3K3	4215	PAR-CLIP	21572407
hsa-mir-19a-5p	MIMAT0004490	MYO10	4651	PAR-CLIP	22012620|21572407
hsa-mir-19a-5p	MIMAT0004490	P2RY1	5028	HITS-CLIP	23824327|23313552
hsa-mir-19a-5p	MIMAT0004490	PKP1	5317	HITS-CLIP	23824327
hsa-mir-19a-5p	MIMAT0004490	MAPK6	5597	PAR-CLIP	24398324
hsa-mir-19a-5p	MIMAT0004490	RGL2	5863	PAR-CLIP	23592263
hsa-mir-19a-5p	MIMAT0004490	RPLP0	6175	PAR-CLIP	20371350
hsa-mir-19a-5p	MIMAT0004490	SNAP25	6616	PAR-CLIP	22291592
hsa-mir-19a-5p	MIMAT0004490	SNX2	6643	HITS-CLIP	27418678
hsa-mir-19a-5p	MIMAT0004490	ZEB1	6935	HITS-CLIP	27418678
hsa-mir-19a-5p	MIMAT0004490	TCN2	6948	PAR-CLIP	22012620|21572407
hsa-mir-19a-5p	MIMAT0004490	TIA1	7072	Luciferase reporter assay//Western blot	28257633
hsa-mir-19a-5p	MIMAT0004490	TIMP1	7076	qRT-PCR//Western blot	27012708
hsa-mir-19a-5p	MIMAT0004490	TNFAIP3	7128	Luciferase reporter assay//qRT-PCR//Western blot	27991929
hsa-mir-19a-5p	MIMAT0004490	TNFAIP6	7130	PAR-CLIP	20371350
hsa-mir-19a-5p	MIMAT0004490	ZNF28	7576	PAR-CLIP	20371350
hsa-mir-19a-5p	MIMAT0004490	ZNF99	7652	PAR-CLIP	23708386
hsa-mir-19a-5p	MIMAT0004490	ZNF138	7697	PAR-CLIP	21572407
hsa-mir-19a-5p	MIMAT0004490	NR4A3	8013	HITS-CLIP	23313552
hsa-mir-19a-5p	MIMAT0004490	HMGA2	8091	HITS-CLIP//PAR-CLIP	23446348|20371350|21572407|26701625
hsa-mir-19a-5p	MIMAT0004490	ARID1A	8289	PAR-CLIP	20371350
hsa-mir-19a-5p	MIMAT0004490	AP3B1	8546	HITS-CLIP	19536157
hsa-mir-19a-5p	MIMAT0004490	KLF7	8609	HITS-CLIP	23824327
hsa-mir-19a-5p	MIMAT0004490	MED21	9412	PAR-CLIP	21572407
hsa-mir-19a-5p	MIMAT0004490	TMEM59	9528	HITS-CLIP	23824327
hsa-mir-19a-5p	MIMAT0004490	BZW1	9689	PAR-CLIP	23446348|20371350
hsa-mir-19a-5p	MIMAT0004490	EDEM1	9695	PAR-CLIP	21572407
hsa-mir-19a-5p	MIMAT0004490	HMGXB4	10042	PAR-CLIP	21572407
hsa-mir-19a-5p	MIMAT0004490	HNRNPR	10236	PAR-CLIP	21572407
hsa-mir-19a-5p	MIMAT0004490	BCAS2	10286	HITS-CLIP	19536157
hsa-mir-19a-5p	MIMAT0004490	SF3A1	10291	HITS-CLIP	23824327
hsa-mir-19a-5p	MIMAT0004490	IGF2BP1	10642	PAR-CLIP	21572407
hsa-mir-19a-5p	MIMAT0004490	CXCR6	10663	HITS-CLIP	23824327
hsa-mir-19a-5p	MIMAT0004490	CBX1	10951	PAR-CLIP	21572407
hsa-mir-19a-5p	MIMAT0004490	RASSF8	11228	PAR-CLIP	23592263|23446348|20371350
hsa-mir-19a-5p	MIMAT0004490	RHOBTB3	22836	HITS-CLIP	23824327
hsa-mir-19a-5p	MIMAT0004490	GPATCH8	23131	HITS-CLIP	23824327
hsa-mir-19a-5p	MIMAT0004490	CORO1C	23603	PAR-CLIP	20371350
hsa-mir-19a-5p	MIMAT0004490	TMEM245	23731	HITS-CLIP	27418678
hsa-mir-19a-5p	MIMAT0004490	DSTYK	25778	HITS-CLIP	19536157
hsa-mir-19a-5p	MIMAT0004490	SRPX2	27286	PAR-CLIP	23446348|20371350
hsa-mir-19a-5p	MIMAT0004490	SLC43A3	29015	HITS-CLIP	27418678
hsa-mir-19a-5p	MIMAT0004490	SOCS7	30837	PAR-CLIP	21572407
hsa-mir-19a-5p	MIMAT0004490	RLIM	51132	PAR-CLIP	21572407
hsa-mir-19a-5p	MIMAT0004490	FAM13B	51306	HITS-CLIP	23824327
hsa-mir-19a-5p	MIMAT0004490	PGPEP1	54858	PAR-CLIP	23446348
hsa-mir-19a-5p	MIMAT0004490	IMPAD1	54928	HITS-CLIP	23824327
hsa-mir-19a-5p	MIMAT0004490	TRMT10C	54931	HITS-CLIP	27418678
hsa-mir-19a-5p	MIMAT0004490	ZSCAN2	54993	HITS-CLIP	23824327
hsa-mir-19a-5p	MIMAT0004490	SBNO1	55206	PAR-CLIP	23446348|20371350
hsa-mir-19a-5p	MIMAT0004490	SLC38A7	55238	PAR-CLIP	23446348
hsa-mir-19a-5p	MIMAT0004490	SLC39A9	55334	PAR-CLIP	23592263
hsa-mir-19a-5p	MIMAT0004490	PSMG2	56984	PAR-CLIP	23446348|20371350
hsa-mir-19a-5p	MIMAT0004490	COG6	57511	HITS-CLIP	23824327
hsa-mir-19a-5p	MIMAT0004490	ZFP14	57677	PAR-CLIP	22012620
hsa-mir-19a-5p	MIMAT0004490	ABCG8	64241	PAR-CLIP	23446348
hsa-mir-19a-5p	MIMAT0004490	NOM1	64434	PAR-CLIP	23446348
hsa-mir-19a-5p	MIMAT0004490	CERK	64781	HITS-CLIP	23313552
hsa-mir-19a-5p	MIMAT0004490	GID4	79018	HITS-CLIP	23313552
hsa-mir-19a-5p	MIMAT0004490	FYCO1	79443	PAR-CLIP	21572407
hsa-mir-19a-5p	MIMAT0004490	ZFAND1	79752	HITS-CLIP	23313552
hsa-mir-19a-5p	MIMAT0004490	MOB3B	79817	PAR-CLIP	22100165
hsa-mir-19a-5p	MIMAT0004490	CFAP43	80217	CLASH	23622248
hsa-mir-19a-5p	MIMAT0004490	KLHL15	80311	PAR-CLIP	23446348|21572407|20371350
hsa-mir-19a-5p	MIMAT0004490	WDR82	80335	HITS-CLIP	27418678
hsa-mir-19a-5p	MIMAT0004490	ZNF799	90576	HITS-CLIP	19536157
hsa-mir-19a-5p	MIMAT0004490	ABCC12	94160	HITS-CLIP	23824327
hsa-mir-19a-5p	MIMAT0004490	FAM210A	125228	HITS-CLIP	19536157
hsa-mir-19a-5p	MIMAT0004490	CMBL	134147	HITS-CLIP	19536157
hsa-mir-19a-5p	MIMAT0004490	ASB8	140461	HITS-CLIP	27418678
hsa-mir-19a-5p	MIMAT0004490	FAM161B	145483	PAR-CLIP	23446348|20371350
hsa-mir-19a-5p	MIMAT0004490	C2orf15	150590	HITS-CLIP	27418678
hsa-mir-19a-5p	MIMAT0004490	ZNF846	162993	PAR-CLIP	20371350
hsa-mir-19a-5p	MIMAT0004490	ZNF366	167465	PAR-CLIP	23446348|22012620
hsa-mir-19a-5p	MIMAT0004490	ZNF384	171017	PAR-CLIP	23592263
hsa-mir-19a-5p	MIMAT0004490	STXBP4	252983	PAR-CLIP	22012620
hsa-mir-19a-5p	MIMAT0004490	PRR14L	253143	PAR-CLIP	26701625
hsa-mir-19a-5p	MIMAT0004490	ZNF620	253639	PAR-CLIP	22012620
hsa-mir-19a-5p	MIMAT0004490	GDPD1	284161	PAR-CLIP	23446348
hsa-mir-19a-5p	MIMAT0004490	EOGT	285203	HITS-CLIP	27418678
hsa-mir-19a-5p	MIMAT0004490	FAM200B	285550	HITS-CLIP	19536157
hsa-mir-19a-5p	MIMAT0004490	YIPF6	286451	PAR-CLIP	22012620
hsa-mir-19a-5p	MIMAT0004490	MMAB	326625	HITS-CLIP	23824327
hsa-mir-19a-5p	MIMAT0004490	CCDC39	339829	HITS-CLIP	23824327
hsa-mir-19a-5p	MIMAT0004490	2023-09-14	346288	HITS-CLIP	27418678
hsa-mir-19a-5p	MIMAT0004490	GTF2H5	404672	HITS-CLIP	19536157
hsa-mir-19a-5p	MIMAT0004490	FAM83G	644815	PAR-CLIP	23592263
hsa-mir-19a-5p	MIMAT0004490	NEMP2	100131211	PAR-CLIP	26701625
hsa-mir-19a-5p	MIMAT0004490	ERVMER34-1	100288413	HITS-CLIP	27418678
hsa-mir-3186-5p	MIMAT0015067	FKTN	2218	PAR-CLIP	27292025
hsa-mir-3186-5p	MIMAT0015067	GOLGA3	2802	HITS-CLIP	23824327
hsa-mir-3186-5p	MIMAT0015067	TPM4	7171	PAR-CLIP	22012620
hsa-mir-3186-5p	MIMAT0015067	F2RL3	9002	PAR-CLIP	23446348
hsa-mir-3186-5p	MIMAT0015067	SLC25A15	10166	PAR-CLIP	23446348
hsa-mir-3186-5p	MIMAT0015067	MYBBP1A	10514	PAR-CLIP	22291592
hsa-mir-3186-5p	MIMAT0015067	GGA2	23062	PAR-CLIP	23446348
hsa-mir-3186-5p	MIMAT0015067	TTLL12	23170	PAR-CLIP	23446348
hsa-mir-3186-5p	MIMAT0015067	TMEM127	55654	HITS-CLIP	23313552
hsa-mir-3186-5p	MIMAT0015067	MFN1	55669	PAR-CLIP	23446348
hsa-mir-3186-5p	MIMAT0015067	RTN4R	65078	PAR-CLIP	23592263
hsa-mir-3186-5p	MIMAT0015067	OTUB2	78990	PAR-CLIP	23708386
hsa-mir-3186-5p	MIMAT0015067	C2orf49	79074	PAR-CLIP	23446348
hsa-mir-3186-5p	MIMAT0015067	ORAI2	80228	HITS-CLIP	23313552
hsa-mir-3186-5p	MIMAT0015067	COX19	90639	HITS-CLIP//PAR-CLIP	23446348|23313552
hsa-mir-3186-5p	MIMAT0015067	ZNF641	121274	PAR-CLIP	22291592
hsa-mir-3186-5p	MIMAT0015067	ZNF431	170959	PAR-CLIP	20371350
hsa-mir-3186-5p	MIMAT0015067	C4orf3	401152	PAR-CLIP	23446348
hsa-mir-3186-5p	MIMAT0015067	SDHAF1	644096	PAR-CLIP	23446348
hsa-mir-3186-5p	MIMAT0015067	CCDC30	728621	PAR-CLIP	23446348
hsa-mir-3675-3p	MIMAT0018099	ARSB	411	HITS-CLIP	23313552
hsa-mir-3675-3p	MIMAT0018099	ATP5G3	518	PAR-CLIP	27292025
hsa-mir-3675-3p	MIMAT0018099	CTH	1491	PAR-CLIP	27292025
hsa-mir-3675-3p	MIMAT0018099	S1PR1	1901	HITS-CLIP	23824327
hsa-mir-3675-3p	MIMAT0018099	EMP2	2013	HITS-CLIP	23313552
hsa-mir-3675-3p	MIMAT0018099	ETV3	2117	HITS-CLIP	23313552
hsa-mir-3675-3p	MIMAT0018099	FABP2	2169	PAR-CLIP	21572407|27292025
hsa-mir-3675-3p	MIMAT0018099	FKBP5	2289	PAR-CLIP	27292025
hsa-mir-3675-3p	MIMAT0018099	HOXA13	3209	HITS-CLIP	23824327
hsa-mir-3675-3p	MIMAT0018099	IREB2	3658	HITS-CLIP	23313552
hsa-mir-3675-3p	MIMAT0018099	KCNJ6	3763	HITS-CLIP	19536157
hsa-mir-3675-3p	MIMAT0018099	KIF5B	3799	HITS-CLIP	23313552
hsa-mir-3675-3p	MIMAT0018099	KPNA4	3840	PAR-CLIP	23446348|21572407|27292025
hsa-mir-3675-3p	MIMAT0018099	LETM1	3954	PAR-CLIP	27292025
hsa-mir-3675-3p	MIMAT0018099	MXD1	4084	PAR-CLIP	21572407
hsa-mir-3675-3p	MIMAT0018099	MCM4	4173	PAR-CLIP	21572407
hsa-mir-3675-3p	MIMAT0018099	DNAJB9	4189	PAR-CLIP	24398324|21572407|20371350
hsa-mir-3675-3p	MIMAT0018099	MYO10	4651	HITS-CLIP	23313552
hsa-mir-3675-3p	MIMAT0018099	NR4A2	4929	HITS-CLIP	19536157
hsa-mir-3675-3p	MIMAT0018099	TBC1D25	4943	HITS-CLIP	23824327
hsa-mir-3675-3p	MIMAT0018099	PRKCH	5583	HITS-CLIP	19536157
hsa-mir-3675-3p	MIMAT0018099	PTGIS	5740	HITS-CLIP	19536157
hsa-mir-3675-3p	MIMAT0018099	PTK6	5753	HITS-CLIP	23824327
hsa-mir-3675-3p	MIMAT0018099	PTPRB	5787	PAR-CLIP	27292025
hsa-mir-3675-3p	MIMAT0018099	RAD51	5888	HITS-CLIP	23824327
hsa-mir-3675-3p	MIMAT0018099	RORB	6096	HITS-CLIP	23824327
hsa-mir-3675-3p	MIMAT0018099	RPL12	6136	PAR-CLIP	27292025
hsa-mir-3675-3p	MIMAT0018099	RREB1	6239	PAR-CLIP	20371350
hsa-mir-3675-3p	MIMAT0018099	SCN7A	6332	HITS-CLIP	19536157
hsa-mir-3675-3p	MIMAT0018099	SOAT1	6646	HITS-CLIP	23313552
hsa-mir-3675-3p	MIMAT0018099	ZNF70	7621	HITS-CLIP	23313552
hsa-mir-3675-3p	MIMAT0018099	ZNF99	7652	HITS-CLIP	23313552
hsa-mir-3675-3p	MIMAT0018099	ZNF124	7678	PAR-CLIP	27292025
hsa-mir-3675-3p	MIMAT0018099	ZNF136	7695	PAR-CLIP	21572407
hsa-mir-3675-3p	MIMAT0018099	BSND	7809	PAR-CLIP	27292025
hsa-mir-3675-3p	MIMAT0018099	STAM	8027	HITS-CLIP	21572407
hsa-mir-3675-3p	MIMAT0018099	FZD9	8326	HITS-CLIP	23824327
hsa-mir-3675-3p	MIMAT0018099	SLC16A6	9120	HITS-CLIP	23313552
hsa-mir-3675-3p	MIMAT0018099	MYOM2	9172	HITS-CLIP	23313552
hsa-mir-3675-3p	MIMAT0018099	STARD8	9754	HITS-CLIP	21572407
hsa-mir-3675-3p	MIMAT0018099	KIAA0513	9764	PAR-CLIP	27292025
hsa-mir-3675-3p	MIMAT0018099	GFPT2	9945	PAR-CLIP	22012620|21572407
hsa-mir-3675-3p	MIMAT0018099	ARPC4	10093	HITS-CLIP	19536157
hsa-mir-3675-3p	MIMAT0018099	BCKDK	10295	PAR-CLIP	23446348
hsa-mir-3675-3p	MIMAT0018099	KIF1C	10749	HITS-CLIP	23824327
hsa-mir-3675-3p	MIMAT0018099	NCKAP1	10787	HITS-CLIP	19536157
hsa-mir-3675-3p	MIMAT0018099	ZNF268	10795	HITS-CLIP	27418678
hsa-mir-3675-3p	MIMAT0018099	KDELR1	10945	PAR-CLIP	27292025
hsa-mir-3675-3p	MIMAT0018099	KIF2C	11004	PAR-CLIP	23592263
hsa-mir-3675-3p	MIMAT0018099	FGFR1OP	11116	PAR-CLIP	27292025
hsa-mir-3675-3p	MIMAT0018099	PLA2G16	11145	HITS-CLIP	23313552
hsa-mir-3675-3p	MIMAT0018099	SEC63	11231	HITS-CLIP	23824327
hsa-mir-3675-3p	MIMAT0018099	FOXJ3	22887	HITS-CLIP	23313552
hsa-mir-3675-3p	MIMAT0018099	ZNF292	23036	HITS-CLIP	19536157
hsa-mir-3675-3p	MIMAT0018099	MON2	23041	PAR-CLIP	27292025
hsa-mir-3675-3p	MIMAT0018099	WAPL	23063	PAR-CLIP	22012620
hsa-mir-3675-3p	MIMAT0018099	EPB41L3	23136	HITS-CLIP	23824327
hsa-mir-3675-3p	MIMAT0018099	CLCC1	23155	PAR-CLIP	27292025
hsa-mir-3675-3p	MIMAT0018099	ARL6IP1	23204	HITS-CLIP	23313552
hsa-mir-3675-3p	MIMAT0018099	SYT11	23208	HITS-CLIP	23824327
hsa-mir-3675-3p	MIMAT0018099	DNAJC9	23234	HITS-CLIP	19536157
hsa-mir-3675-3p	MIMAT0018099	TMEM131L	23240	HITS-CLIP	19536157
hsa-mir-3675-3p	MIMAT0018099	TTC28	23331	HITS-CLIP//PAR-CLIP	23824327|27292025
hsa-mir-3675-3p	MIMAT0018099	VPS8	23355	HITS-CLIP	23824327
hsa-mir-3675-3p	MIMAT0018099	CRTC1	23373	PAR-CLIP	21572407|27292025
hsa-mir-3675-3p	MIMAT0018099	SLC44A1	23446	HITS-CLIP	23824327|28735896
hsa-mir-3675-3p	MIMAT0018099	TNPO3	23534	HITS-CLIP	23313552
hsa-mir-3675-3p	MIMAT0018099	ATP6V0A2	23545	PAR-CLIP	27292025
hsa-mir-3675-3p	MIMAT0018099	PSD4	23550	PAR-CLIP	27292025
hsa-mir-3675-3p	MIMAT0018099	PADI4	23569	PAR-CLIP	27292025
hsa-mir-3675-3p	MIMAT0018099	POU2F3	25833	PAR-CLIP	27292025
hsa-mir-3675-3p	MIMAT0018099	ZNF345	25850	PAR-CLIP	23446348|21572407
hsa-mir-3675-3p	MIMAT0018099	TSKU	25987	HITS-CLIP	19536157
hsa-mir-3675-3p	MIMAT0018099	FBXO25	26260	HITS-CLIP	23313552
hsa-mir-3675-3p	MIMAT0018099	C1GALT1C1	29071	PAR-CLIP	27292025
hsa-mir-3675-3p	MIMAT0018099	RMDN1	51115	PAR-CLIP	27292025
hsa-mir-3675-3p	MIMAT0018099	RSRC1	51319	HITS-CLIP	23313552
hsa-mir-3675-3p	MIMAT0018099	NT5DC3	51559	HITS-CLIP//PAR-CLIP	21572407|23824327
hsa-mir-3675-3p	MIMAT0018099	ADA2	51816	PAR-CLIP	27292025
hsa-mir-3675-3p	MIMAT0018099	RIPPLY3	53820	PAR-CLIP	27292025
hsa-mir-3675-3p	MIMAT0018099	QPCTL	54814	PAR-CLIP	27292025
hsa-mir-3675-3p	MIMAT0018099	LAX1	54900	HITS-CLIP	23313552
hsa-mir-3675-3p	MIMAT0018099	DNAJC28	54943	HITS-CLIP	23313552
hsa-mir-3675-3p	MIMAT0018099	RBM28	55131	HITS-CLIP	23313552
hsa-mir-3675-3p	MIMAT0018099	ELP3	55140	PAR-CLIP	22012620
hsa-mir-3675-3p	MIMAT0018099	DPPA4	55211	PAR-CLIP	27292025
hsa-mir-3675-3p	MIMAT0018099	SMU1	55234	HITS-CLIP	23313552
hsa-mir-3675-3p	MIMAT0018099	SYNJ2BP	55333	HITS-CLIP	19536157
hsa-mir-3675-3p	MIMAT0018099	ALG1	56052	HITS-CLIP	23313552
hsa-mir-3675-3p	MIMAT0018099	EMC7	56851	PAR-CLIP	23446348|21572407
hsa-mir-3675-3p	MIMAT0018099	OTUD7B	56957	HITS-CLIP	23313552
hsa-mir-3675-3p	MIMAT0018099	KIAA1324	57535	HITS-CLIP//PAR-CLIP	23313552|27292025
hsa-mir-3675-3p	MIMAT0018099	ARRDC3	57561	HITS-CLIP	23824327
hsa-mir-3675-3p	MIMAT0018099	CRAMP1	57585	HITS-CLIP	23313552
hsa-mir-3675-3p	MIMAT0018099	PDZD4	57595	HITS-CLIP	23824327
hsa-mir-3675-3p	MIMAT0018099	MARK4	57787	HITS-CLIP	19536157
hsa-mir-3675-3p	MIMAT0018099	CENPH	64946	HITS-CLIP	19536157
hsa-mir-3675-3p	MIMAT0018099	PTCD2	79810	PAR-CLIP	27292025
hsa-mir-3675-3p	MIMAT0018099	ZNF552	79818	HITS-CLIP	23313552
hsa-mir-3675-3p	MIMAT0018099	SNX22	79856	PAR-CLIP	23446348
hsa-mir-3675-3p	MIMAT0018099	WDR76	79968	PAR-CLIP	27292025
hsa-mir-3675-3p	MIMAT0018099	APOL6	80830	PAR-CLIP	27292025
hsa-mir-3675-3p	MIMAT0018099	URM1	81605	HITS-CLIP	19536157
hsa-mir-3675-3p	MIMAT0018099	HASPIN	83903	HITS-CLIP	23824327
hsa-mir-3675-3p	MIMAT0018099	RBM48	84060	PAR-CLIP	27292025
hsa-mir-3675-3p	MIMAT0018099	NBPF3	84224	HITS-CLIP	23824327
hsa-mir-3675-3p	MIMAT0018099	NOA1	84273	HITS-CLIP	23313552
hsa-mir-3675-3p	MIMAT0018099	LZIC	84328	PAR-CLIP	27292025
hsa-mir-3675-3p	MIMAT0018099	ZNF528	84436	HITS-CLIP	23313552
hsa-mir-3675-3p	MIMAT0018099	PLXDC2	84898	HITS-CLIP	23824327
hsa-mir-3675-3p	MIMAT0018099	WDR73	84942	HITS-CLIP	23824327
hsa-mir-3675-3p	MIMAT0018099	CCDC65	85478	HITS-CLIP	23824327
hsa-mir-3675-3p	MIMAT0018099	TMEM250	90120	PAR-CLIP	27292025
hsa-mir-3675-3p	MIMAT0018099	OTULIN	90268	PAR-CLIP	27292025
hsa-mir-3675-3p	MIMAT0018099	TPGS1	91978	PAR-CLIP	27292025
hsa-mir-3675-3p	MIMAT0018099	PKHD1L1	93035	HITS-CLIP	23824327
hsa-mir-3675-3p	MIMAT0018099	RDH13	112724	HITS-CLIP	23313552
hsa-mir-3675-3p	MIMAT0018099	FLYWCH2	114984	PAR-CLIP	23592263|23446348|21572407
hsa-mir-3675-3p	MIMAT0018099	TNFRSF13C	115650	HITS-CLIP	23824327
hsa-mir-3675-3p	MIMAT0018099	EXOSC6	118460	HITS-CLIP	23313552
hsa-mir-3675-3p	MIMAT0018099	FAT3	120114	PAR-CLIP	27292025
hsa-mir-3675-3p	MIMAT0018099	DNAJC24	120526	PAR-CLIP	23446348
hsa-mir-3675-3p	MIMAT0018099	TAF8	129685	HITS-CLIP	23313552
hsa-mir-3675-3p	MIMAT0018099	PTCHD1	139411	HITS-CLIP	27418678
hsa-mir-3675-3p	MIMAT0018099	CD300LG	146894	HITS-CLIP//PAR-CLIP	23313552|27292025
hsa-mir-3675-3p	MIMAT0018099	SPC24	147841	HITS-CLIP	19536157
hsa-mir-3675-3p	MIMAT0018099	CCDC80	151887	HITS-CLIP	23313552
hsa-mir-3675-3p	MIMAT0018099	SLC38A9	153129	HITS-CLIP	23824327
hsa-mir-3675-3p	MIMAT0018099	ZMAT2	153527	PAR-CLIP	27292025
hsa-mir-3675-3p	MIMAT0018099	SAMD15	161394	HITS-CLIP	19536157
hsa-mir-3675-3p	MIMAT0018099	DHX36	170506	HITS-CLIP	23824327|23313552|21572407
hsa-mir-3675-3p	MIMAT0018099	ZNF675	171392	PAR-CLIP	22012620
hsa-mir-3675-3p	MIMAT0018099	NLRC3	197358	HITS-CLIP	23313552
hsa-mir-3675-3p	MIMAT0018099	ZNF449	203523	HITS-CLIP	19536157
hsa-mir-3675-3p	MIMAT0018099	OPN5	221391	PAR-CLIP	23446348|22012620
hsa-mir-3675-3p	MIMAT0018099	SCUBE3	222663	HITS-CLIP	23313552
hsa-mir-3675-3p	MIMAT0018099	ZNRF2	223082	PAR-CLIP	22100165
hsa-mir-3675-3p	MIMAT0018099	CALHM5	254228	HITS-CLIP	23824327
hsa-mir-3675-3p	MIMAT0018099	PROSER2	254427	PAR-CLIP	27292025
hsa-mir-3675-3p	MIMAT0018099	EPGN	255324	PAR-CLIP	22291592
hsa-mir-3675-3p	MIMAT0018099	MAGI3	260425	HITS-CLIP	23313552
hsa-mir-3675-3p	MIMAT0018099	GXYLT1	283464	HITS-CLIP	23824327
hsa-mir-3675-3p	MIMAT0018099	LINC00346	283487	HITS-CLIP//PAR-CLIP	23313552|27292025
hsa-mir-3675-3p	MIMAT0018099	C17orf105	284067	HITS-CLIP	23824327
hsa-mir-3675-3p	MIMAT0018099	EPHA6	285220	PAR-CLIP	27292025
hsa-mir-3675-3p	MIMAT0018099	ZNF660	285349	PAR-CLIP	27292025
hsa-mir-3675-3p	MIMAT0018099	FREM2	341640	HITS-CLIP	23824327
hsa-mir-3675-3p	MIMAT0018099	ZSCAN22	342945	HITS-CLIP	23313552
hsa-mir-3675-3p	MIMAT0018099	SLC10A6	345274	HITS-CLIP	23313552
hsa-mir-3675-3p	MIMAT0018099	GEN1	348654	HITS-CLIP	19536157
hsa-mir-3675-3p	MIMAT0018099	RGS9BP	388531	PAR-CLIP	27292025
hsa-mir-3675-3p	MIMAT0018099	RNF207	388591	HITS-CLIP	23313552
hsa-mir-3675-3p	MIMAT0018099	SAMD5	389432	PAR-CLIP	27292025
hsa-mir-3675-3p	MIMAT0018099	AGAP9	642517	PAR-CLIP	27292025
hsa-mir-3675-3p	MIMAT0018099	AKAIN1	642597	HITS-CLIP	23824327
hsa-mir-8069	MIMAT0030996	ARF6	382	PAR-CLIP	21572407
hsa-mir-8069	MIMAT0030996	ASPH	444	PAR-CLIP	23592263
hsa-mir-8069	MIMAT0030996	CCND1	595	PAR-CLIP	23592263|26701625
hsa-mir-8069	MIMAT0030996	CALU	813	HITS-CLIP	19536157
hsa-mir-8069	MIMAT0030996	CANX	821	PAR-CLIP	22100165
hsa-mir-8069	MIMAT0030996	EN2	2020	PAR-CLIP	23446348|21572407|20371350
hsa-mir-8069	MIMAT0030996	FUT1	2523	HITS-CLIP	19536157
hsa-mir-8069	MIMAT0030996	GATM	2628	PAR-CLIP	26701625
hsa-mir-8069	MIMAT0030996	YBX1	4904	PAR-CLIP	23592263|24398324|20371350|26701625
hsa-mir-8069	MIMAT0030996	PRKAR2A	5576	HITS-CLIP	27418678
hsa-mir-8069	MIMAT0030996	RFX1	5989	PAR-CLIP	20371350
hsa-mir-8069	MIMAT0030996	RPS27	6232	PAR-CLIP	22012620|21572407|20371350
hsa-mir-8069	MIMAT0030996	TPD52L1	7164	PAR-CLIP	24398324
hsa-mir-8069	MIMAT0030996	UBE2V1	7335	PAR-CLIP	23592263
hsa-mir-8069	MIMAT0030996	XPNPEP2	7512	PAR-CLIP	23446348|22012620|20371350
hsa-mir-8069	MIMAT0030996	ZNF12	7559	PAR-CLIP	22012620
hsa-mir-8069	MIMAT0030996	ZSCAN9	7746	PAR-CLIP	22100165
hsa-mir-8069	MIMAT0030996	SQSTM1	8878	PAR-CLIP	24398324|21572407
hsa-mir-8069	MIMAT0030996	TBC1D4	9882	PAR-CLIP	20371350
hsa-mir-8069	MIMAT0030996	HHLA1	10086	PAR-CLIP	21572407
hsa-mir-8069	MIMAT0030996	ABI2	10152	PAR-CLIP	20371350
hsa-mir-8069	MIMAT0030996	CDK2AP2	10263	PAR-CLIP	20371350
hsa-mir-8069	MIMAT0030996	KDELR1	10945	HITS-CLIP	23824327
hsa-mir-8069	MIMAT0030996	BTG3	10950	PAR-CLIP	23446348|21572407|20371350
hsa-mir-8069	MIMAT0030996	ZNF609	23060	PAR-CLIP	26701625
hsa-mir-8069	MIMAT0030996	SETD1B	23067	PAR-CLIP	26701625
hsa-mir-8069	MIMAT0030996	DICER1	23405	PAR-CLIP	21572407
hsa-mir-8069	MIMAT0030996	SF3B3	23450	PAR-CLIP	23592263
hsa-mir-8069	MIMAT0030996	PPP1R16B	26051	PAR-CLIP	20371350|26701625
hsa-mir-8069	MIMAT0030996	LHX6	26468	PAR-CLIP	20371350
hsa-mir-8069	MIMAT0030996	MOCS3	27304	PAR-CLIP	20371350
hsa-mir-8069	MIMAT0030996	POLE3	54107	PAR-CLIP	26701625
hsa-mir-8069	MIMAT0030996	ZNF853	54753	PAR-CLIP	22012620|20371350
hsa-mir-8069	MIMAT0030996	UBA6	55236	PAR-CLIP	23446348|22012620|20371350
hsa-mir-8069	MIMAT0030996	YOD1	55432	PAR-CLIP	21572407
hsa-mir-8069	MIMAT0030996	MBNL3	55796	HITS-CLIP//PAR-CLIP	23446348|21572407|20371350
hsa-mir-8069	MIMAT0030996	CACNA2D3	55799	PAR-CLIP	23592263
hsa-mir-8069	MIMAT0030996	ZMIZ1	57178	HITS-CLIP	23313552
hsa-mir-8069	MIMAT0030996	KIAA1586	57691	HITS-CLIP	19536157
hsa-mir-8069	MIMAT0030996	INIP	58493	PAR-CLIP	22012620
hsa-mir-8069	MIMAT0030996	AASDHPPT	60496	PAR-CLIP	20371350
hsa-mir-8069	MIMAT0030996	BCL2L14	79370	PAR-CLIP	22100165
hsa-mir-8069	MIMAT0030996	ORAI2	80228	PAR-CLIP	23446348
hsa-mir-8069	MIMAT0030996	QRFPR	84109	HITS-CLIP	19536157
hsa-mir-8069	MIMAT0030996	HOPX	84525	HITS-CLIP	19536157
hsa-mir-8069	MIMAT0030996	LMNB2	84823	PAR-CLIP	26701625
hsa-mir-8069	MIMAT0030996	TMEM67	91147	HITS-CLIP	19536157
hsa-mir-8069	MIMAT0030996	RAB3C	115827	HITS-CLIP	21572407
hsa-mir-8069	MIMAT0030996	MOB3A	126308	PAR-CLIP	26701625
hsa-mir-8069	MIMAT0030996	SDE2	163859	PAR-CLIP	20371350
hsa-mir-8069	MIMAT0030996	SLC16A9	220963	HITS-CLIP	23313552
hsa-mir-8069	MIMAT0030996	RICTOR	253260	PAR-CLIP	23592263
hsa-mir-8069	MIMAT0030996	GSTK1	373156	PAR-CLIP	23446348
hsa-mir-8069	MIMAT0030996	TMEM189	387521	PAR-CLIP	23592263
hsa-mir-8069	MIMAT0030996	TMEM189-UBE2V1	387522	PAR-CLIP	23592263
hsa-mir-8069	MIMAT0030996	HRNR	388697	PAR-CLIP	22100165
hsa-mir-8069	MIMAT0030996	TMEM81	388730	PAR-CLIP	21572407|20371350
hsa-mir-8069	MIMAT0030996	TMPPE	643853	PAR-CLIP	23592263
hsa-mir-8077	MIMAT0031004	ARF1	375	PAR-CLIP	21572407
hsa-mir-8077	MIMAT0031004	CASP10	843	PAR-CLIP	26701625
hsa-mir-8077	MIMAT0031004	CSTF1	1477	PAR-CLIP	22012620
hsa-mir-8077	MIMAT0031004	EFNB2	1948	PAR-CLIP	22012620|20371350
hsa-mir-8077	MIMAT0031004	FABP3	2170	PAR-CLIP	23592263
hsa-mir-8077	MIMAT0031004	FGFR1	2260	PAR-CLIP	26701625
hsa-mir-8077	MIMAT0031004	FRK	2444	PAR-CLIP	22012620
hsa-mir-8077	MIMAT0031004	GABPB1	2553	PAR-CLIP	23446348
hsa-mir-8077	MIMAT0031004	HNRNPA1	3178	HITS-CLIP	23313552
hsa-mir-8077	MIMAT0031004	HNRNPU	3192	HITS-CLIP	22927820
hsa-mir-8077	MIMAT0031004	NEK3	4752	PAR-CLIP	27292025
hsa-mir-8077	MIMAT0031004	PIK3CB	5291	PAR-CLIP	27292025
hsa-mir-8077	MIMAT0031004	PKM	5315	PAR-CLIP	26701625
hsa-mir-8077	MIMAT0031004	QDPR	5860	PAR-CLIP	23592263
hsa-mir-8077	MIMAT0031004	VPS52	6293	PAR-CLIP	23592263
hsa-mir-8077	MIMAT0031004	SOAT1	6646	PAR-CLIP	27292025
hsa-mir-8077	MIMAT0031004	SREBF1	6720	PAR-CLIP	26701625
hsa-mir-8077	MIMAT0031004	TMBIM6	7009	PAR-CLIP	23592263|27292025
hsa-mir-8077	MIMAT0031004	TUBB2A	7280	PAR-CLIP	23592263
hsa-mir-8077	MIMAT0031004	EIF4H	7458	PAR-CLIP	26701625
hsa-mir-8077	MIMAT0031004	WEE1	7465	PAR-CLIP	23446348|20371350
hsa-mir-8077	MIMAT0031004	ZNF12	7559	PAR-CLIP	23446348|21572407|20371350
hsa-mir-8077	MIMAT0031004	ZNF200	7752	PAR-CLIP	21572407|20371350
hsa-mir-8077	MIMAT0031004	NCOA4	8031	PAR-CLIP	21572407
hsa-mir-8077	MIMAT0031004	HIST1H4E	8367	PAR-CLIP	26701625|27292025
hsa-mir-8077	MIMAT0031004	DYRK2	8445	PAR-CLIP	21572407
hsa-mir-8077	MIMAT0031004	F2RL3	9002	PAR-CLIP	23446348
hsa-mir-8077	MIMAT0031004	SEMA5A	9037	PAR-CLIP	22100165
hsa-mir-8077	MIMAT0031004	RPS6KA5	9252	PAR-CLIP	21572407
hsa-mir-8077	MIMAT0031004	BCL7B	9275	PAR-CLIP	23592263
hsa-mir-8077	MIMAT0031004	ADGRG1	9289	PAR-CLIP	26701625|27292025
hsa-mir-8077	MIMAT0031004	KIF3B	9371	PAR-CLIP	21572407
hsa-mir-8077	MIMAT0031004	TMEM59	9528	HITS-CLIP//PAR-CLIP	23446348|23824327
hsa-mir-8077	MIMAT0031004	GPRIN2	9721	PAR-CLIP	27292025
hsa-mir-8077	MIMAT0031004	KIAA0408	9729	PAR-CLIP	21572407
hsa-mir-8077	MIMAT0031004	IST1	9798	PAR-CLIP	26701625
hsa-mir-8077	MIMAT0031004	TOMM20	9804	HITS-CLIP	23824327
hsa-mir-8077	MIMAT0031004	SV2B	9899	PAR-CLIP	22012620
hsa-mir-8077	MIMAT0031004	DSTN	11034	PAR-CLIP	21572407
hsa-mir-8077	MIMAT0031004	IQSEC2	23096	PAR-CLIP	23592263
hsa-mir-8077	MIMAT0031004	NUP210	23225	HITS-CLIP	23313552
hsa-mir-8077	MIMAT0031004	MAPK8IP2	23542	HITS-CLIP	19536157
hsa-mir-8077	MIMAT0031004	SH3BP4	23677	PAR-CLIP	23446348
hsa-mir-8077	MIMAT0031004	DSTYK	25778	PAR-CLIP	27292025
hsa-mir-8077	MIMAT0031004	TIMM8B	26521	PAR-CLIP	22100165
hsa-mir-8077	MIMAT0031004	MRPS18B	28973	PAR-CLIP	20371350
hsa-mir-8077	MIMAT0031004	SNX9	51429	HITS-CLIP	23824327
hsa-mir-8077	MIMAT0031004	GPR89B	51463	PAR-CLIP	22100165
hsa-mir-8077	MIMAT0031004	KLF13	51621	PAR-CLIP	27292025
hsa-mir-8077	MIMAT0031004	CLIC5	53405	PAR-CLIP	22100165
hsa-mir-8077	MIMAT0031004	EPB41L4B	54566	HITS-CLIP	23824327
hsa-mir-8077	MIMAT0031004	MAP1S	55201	PAR-CLIP	26701625
hsa-mir-8077	MIMAT0031004	FEM1A	55527	PAR-CLIP	21572407
hsa-mir-8077	MIMAT0031004	HHAT	55733	HITS-CLIP	23824327
hsa-mir-8077	MIMAT0031004	FGD6	55785	PAR-CLIP	23446348|20371350
hsa-mir-8077	MIMAT0031004	OTUD7B	56957	PAR-CLIP	20371350
hsa-mir-8077	MIMAT0031004	TTYH1	57348	HITS-CLIP	27418678
hsa-mir-8077	MIMAT0031004	CHD9	80205	HITS-CLIP	23313552
hsa-mir-8077	MIMAT0031004	MIXL1	83881	PAR-CLIP	23446348
hsa-mir-8077	MIMAT0031004	ZNF514	84874	PAR-CLIP	23446348|21572407
hsa-mir-8077	MIMAT0031004	PPP1R15B	84919	PAR-CLIP	23592263|23446348|21572407|20371350|26701625|27292025
hsa-mir-8077	MIMAT0031004	MASTL	84930	PAR-CLIP	21572407
hsa-mir-8077	MIMAT0031004	ITPRIP	85450	PAR-CLIP	23592263
hsa-mir-8077	MIMAT0031004	EFCAB11	90141	PAR-CLIP	23446348
hsa-mir-8077	MIMAT0031004	ABHD15	116236	PAR-CLIP	22012620
hsa-mir-8077	MIMAT0031004	SENP8	123228	HITS-CLIP	23824327
hsa-mir-8077	MIMAT0031004	ZNF573	126231	HITS-CLIP	23824327
hsa-mir-8077	MIMAT0031004	HNRNPA1L2	144983	HITS-CLIP	23313552
hsa-mir-8077	MIMAT0031004	SLC30A7	148867	HITS-CLIP//PAR-CLIP	21572407
hsa-mir-8077	MIMAT0031004	BTBD19	149478	HITS-CLIP	27418678
hsa-mir-8077	MIMAT0031004	ARID2	196528	PAR-CLIP	23446348
hsa-mir-8077	MIMAT0031004	ZNF584	201514	PAR-CLIP	26701625
hsa-mir-8077	MIMAT0031004	KIF6	221458	PAR-CLIP	22100165
hsa-mir-8077	MIMAT0031004	TMEM105	284186	PAR-CLIP	22012620
hsa-mir-8077	MIMAT0031004	PRR27	401137	PAR-CLIP	26701625
hsa-mir-8077	MIMAT0031004	GPR89A	653519	PAR-CLIP	22100165
